# Supplementary material for: Precipitation and Interannual Variability Shape the Phenology and Abundance of the Endangered Butterfly Baronia brevicornis
Source: Neotrop Entomol. 2025 Dec 23;54(1):131. doi: 10.1007/s13744-025-01325-y (PMC12727813; doi:10.1007/s13744-025-01325-y)
Supplement: Supplementary file 2 — (XLSX 397 KB) [file 13744_2025_1325_MOESM2_ESM.xlsx]

## Sheet: Climatograh
Year	Accum_prec	Max_temp		Year	Month	Accum_prec	Max_temp
1990	1303.4	31.7096		2015	1	0	33.129
1991	651.3	32.5548			2	0.2	34.1607
1992	679.9	31.7377			3	14.5	35.3871
1993	644	32.237			4	0	38.3167
1994	824.9	33.7863			5	114.9	35.6613
1995	818.19	36.5562			6	135.7	32.25
1996	511.81	37.2432			7	92.1	32.7419
1997	630.38	36.1342			8	223.6	33.7742
1998	678.51	36.0767			9	185.8	31.1667
1999	857.54	35.2055			10	49.6	32.7258
2000	493.95	34.7281			11	5.1	34.25
2001	896.88	33.6068			12	0	34.2581
2002	895.81	34.2904		2016	1	20	30.7903
2003	895.6	33.8575			2	0	34.5517
2004	907.73	33.3436			3	22.3	34
2005	655	34.1945			4	26.3	38.2833
2006	621.07	34.3233			5	30.03	37.9516
2007	767.76	33.7904			6	208.5	33.15
2008	847.81	33.2814			7	225.2	31.9839
2009	946.92	33.7452			8	195.9	31.7742
2010	881.58	33.1274			9	215.3	32.0167
2011	577.79	34.1589			10	35.8	33.3548
2012	907.48	33.2997			11	56.2	33.0167
2013	1028	33.3849			12	1.1	34.7903
2014	1015.6	33.7096		2017	1	0	34.4516
2015	821.5	33.9851			2	0	35.9464
2016	1036.63	33.7978			3	6	37.0645
2017	1030.6	34.261			4	4.6	37.6333
2018	1113.4	34.1096			5	111.3	37.2419
2019	818.1	35.1575			6	246.5	32.4107
2020	1004.4	35.3425			7	163.8	31.2419
2021	939.62	34.7551			8	298	31.4516
2022	724	35.2655			9	178.1	31.0172
2023	594.02	35.2075			10	22.3	33.5484
2024	807.97	35.4117			11	0	35.45
					12	0	33.5968
				2018	1	0	32.8226
					2	0	35.3393
					3	0	38.4677
					4	14.7	37.5167
					5	120.8	34.5645
					6	280.2	32.4333
					7	26.2	33.9516
					8	176.9	32.6129
					9	345.7	32.95
					10	128.3	33.5968
					11	20.6	32.3833
					12	0	32.7581
				2019	1	0	34.0806
					2	0	37.6429
					3	0	38.7097
					4	0	39.05
					5	67.7	38.6935
					6	192.7	33.7333
					7	157.4	32.7097
					8	81.9	33.9839
					9	172.2	33.65
					10	145.2	32.2419
					11	1	33.6333
					12	0	33.9839
				2020	1	0	34.4194
					2	0.8	36.3103
					3	20.1	38.5806
					4	0.5	40.1786
					5	1.4	38.8387
					6	130.1	35.7
					7	284.1	32.4839
					8	223.8	33
					9	328.4	32.2667
					10	15.2	33.6774
					11	0	34.9107
					12	0	34.1452
				2021	1	4.11	34.2258
					2	0	36.125
					3	7.31	38.5333
					4	0	39.1207
					5	50.1	36.8065
					6	179.8	31.6167
					7	164.9	32.6129
					8	174.2	32.4167
					9	312.3	32.36
					10	46.6	34.2833
					11	0.3	33.8267
					12	0	34.9839
				2022	1	3.71	34.5968
					2	0	36.3214
					3	0	38.2097
					4	5.4	39.6379
					5	18.43	39.3333
					6	130.64	34.3448
					7	73.61	33.569
					8	261.2	32.6667
					9	199.11	32.069
					10	30.3	33.2778
					11	1.6	34.9667
					12	0	33.9839
				2023	1	0	34.5
					2	0	36.16
					3	0.2	38.2097
					4	1	38.75
					5	41.4	37.3833
					6	24.4	37.5167
					7	162.7	33.3548
					8	142.1	33.25
					9	50.51	33.7759
					10	108.91	33.629
					11	62.6	34.1833
					12	0.2	32.0323
				2024	1	0.3	34.2419
					2	9.7	36.5345
					3	0	39.5
					4	0	39.8833
					5	17.93	41.0968
					6	114.33	36.7833
					7	220.2	32.2581
					8	183.1	32.8226
					9	208.81	31.24
					10	51.7	32.629
					11	1.9	34.5833
					12	0	33.4677

## Sheet: Baronia_nmix_model
year	max_temp	accum_prec	male_prop	day_1	day_2	day_3	day_4	day_5	day_6	day_7	day_8	day_9	day_10	day_11	day_12	day_13	day_14	day_15	day_16	day_17	day_18
2015	31.04	56.6	0.81	109	0	201	96	237	153	156	158	86	50	33	13	2
2017	32.71	141.3	0.88	171	214	105	90	125	75	102	133	174	48	129	89	78	8
2019	34.04	70.8	0.9	59	58	117	97	156	129	140	103	100	49	23
2021	33.69	45.2	0.82	154	39	134	147	213	210	245	369	442	484	238	136	463	560	324	166	185	122
2024	31.56	112.72	0.64	80	111	90	24	46	45	70	84

## Sheet: Sex ratio and morpho frequency
year	date	event	id	detect	sex	morpho
2017	2017-06-04	1	8	1	Female	Brown
2017	2017-06-04	1	9	1	Female	Brown
2017	2017-06-04	1	13	1	Female	Brown
2017	2017-06-04	1	32	1	Female	Brown
2017	2017-06-04	1	35	1	Female	Brown
2017	2017-06-04	1	64	1	Female	Brown
2017	2017-06-05	2	64	1	Female	Brown
2017	2017-06-04	1	68	1	Female	Brown
2017	2017-06-04	1	69	1	Female	Brown
2017	2017-06-04	1	74	1	Female	Brown
2017	2017-06-04	1	75	1	Female	Brown
2017	2017-06-05	2	75	1	Female	Brown
2017	2017-06-04	1	76	1	Female	Brown
2017	2017-06-04	1	91	1	Female	Brown
2017	2017-06-04	1	104	1	Female	Brown
2017	2017-06-04	1	141	1	Female	Brown
2017	2017-06-04	1	143	1	Female	Brown
2017	2017-06-04	1	144	1	Female	Brown
2017	2017-06-04	1	145	1	Female	Brown
2017	2017-06-04	1	146	1	Female	Brown
2017	2017-06-06	3	146	1	Female	Brown
2017	2017-06-09	6	146	1	Female	Brown
2017	2017-06-04	1	148	1	Female	Brown
2017	2017-06-04	1	150	1	Female	Brown
2017	2017-06-04	1	151	1	Female	Brown
2017	2017-06-04	1	158	1	Female	Brown
2017	2017-06-04	1	159	1	Female	Brown
2017	2017-06-04	1	160	1	Female	Brown
2017	2017-06-05	2	210	1	Female	Brown
2017	2017-06-05	2	224	1	Female	Brown
2017	2017-06-05	2	238	1	Female	Brown
2017	2017-06-05	2	247	1	Female	Brown
2017	2017-06-05	2	314	1	Female	Brown
2017	2017-06-05	2	315	1	Female	Brown
2017	2017-06-05	2	318	1	Female	Brown
2017	2017-06-07	4	318	1	Female	Brown
2017	2017-06-09	6	318	1	Female	Brown
2017	2017-06-05	2	322	1	Female	Brown
2017	2017-06-05	2	326	1	Female	Brown
2017	2017-06-05	2	328	1	Female	Brown
2017	2017-06-05	2	329	1	Female	Brown
2017	2017-06-05	2	330	1	Female	Brown
2017	2017-06-05	2	333	1	Female	Brown
2017	2017-06-05	2	336	1	Female	Brown
2017	2017-06-05	2	339	1	Female	Brown
2017	2017-06-05	2	341	1	Female	Brown
2017	2017-06-05	2	345	1	Female	Brown
2017	2017-06-05	2	352	1	Female	Brown
2017	2017-06-05	2	353	1	Female	Brown
2017	2017-06-05	2	355	1	Female	Brown
2017	2017-06-05	2	358	1	Female	Brown
2017	2017-06-05	2	360	1	Female	Brown
2017	2017-06-05	2	363	1	Female	Brown
2017	2017-06-05	2	368	1	Female	Brown
2017	2017-06-05	2	374	1	Female	Brown
2017	2017-06-06	3	422	1	Female	Brown
2017	2017-06-06	3	448	1	Female	Brown
2017	2017-06-06	3	457	1	Female	Brown
2017	2017-06-07	4	471	1	Female	Brown
2017	2017-06-09	6	471	1	Female	Brown
2017	2017-06-07	4	490	1	Female	Brown
2017	2017-06-07	4	496	1	Female	Brown
2017	2017-06-07	4	524	1	Female	Brown
2017	2017-06-07	4	530	1	Female	Brown
2017	2017-06-08	5	564	1	Female	Brown
2017	2017-06-08	5	576	1	Female	Brown
2017	2017-06-08	5	582	1	Female	Brown
2017	2017-06-08	5	598	1	Female	Brown
2017	2017-06-08	5	599	1	Female	Brown
2017	2017-06-08	5	600	1	Female	Brown
2017	2017-06-08	5	602	1	Female	Brown
2017	2017-06-08	5	603	1	Female	Brown
2017	2017-06-08	5	605	1	Female	Brown
2017	2017-06-08	5	608	1	Female	Brown
2017	2017-06-08	5	610	1	Female	Brown
2017	2017-06-08	5	612	1	Female	Brown
2017	2017-06-08	5	613	1	Female	Brown
2017	2017-06-08	5	615	1	Female	Brown
2017	2017-06-08	5	616	1	Female	Brown
2017	2017-06-08	5	617	1	Female	Brown
2017	2017-06-08	5	621	1	Female	Brown
2017	2017-06-08	5	622	1	Female	Brown
2017	2017-06-08	5	624	1	Female	Brown
2017	2017-06-08	5	626	1	Female	Brown
2017	2017-06-08	5	627	1	Female	Brown
2017	2017-06-08	5	628	1	Female	Brown
2017	2017-06-08	5	630	1	Female	Brown
2017	2017-06-08	5	632	1	Female	Brown
2017	2017-06-08	5	645	1	Female	Brown
2017	2017-06-09	6	648	1	Female	Brown
2017	2017-06-09	6	658	1	Female	Brown
2017	2017-06-09	6	663	1	Female	Brown
2017	2017-06-09	6	683	1	Female	Brown
2017	2017-06-09	6	691	1	Female	Brown
2017	2017-06-09	6	692	1	Female	Brown
2017	2017-06-09	6	694	1	Female	Brown
2017	2017-06-09	6	699	1	Female	Brown
2017	2017-06-14	11	699	1	Female	Brown
2017	2017-06-09	6	700	1	Female	Brown
2017	2017-06-09	6	702	1	Female	Brown
2017	2017-06-09	6	703	1	Female	Brown
2017	2017-06-09	6	705	1	Female	Brown
2017	2017-06-09	6	707	1	Female	Brown
2017	2017-06-09	6	708	1	Female	Brown
2017	2017-06-09	6	709	1	Female	Brown
2017	2017-06-09	6	712	1	Female	Brown
2017	2017-06-10	7	752	1	Female	Brown
2017	2017-06-10	7	787	1	Female	Brown
2017	2017-06-10	7	792	1	Female	Brown
2017	2017-06-11	8	873	1	Female	Brown
2017	2017-06-12	9	952	1	Female	Brown
2017	2017-06-12	9	977	1	Female	Brown
2017	2017-06-13	10	1097	1	Female	Brown
2017	2017-06-13	10	1098	1	Female	Brown
2017	2017-06-13	10	1103	1	Female	Brown
2017	2017-06-13	10	1104	1	Female	Brown
2017	2017-06-13	10	1106	1	Female	Brown
2017	2017-06-13	10	1109	1	Female	Brown
2017	2017-06-13	10	1114	1	Female	Brown
2017	2017-06-13	10	1115	1	Female	Brown
2017	2017-06-13	10	1118	1	Female	Brown
2017	2017-06-13	10	1119	1	Female	Brown
2017	2017-06-13	10	1121	1	Female	Brown
2017	2017-06-13	10	1124	1	Female	Brown
2017	2017-06-13	10	1132	1	Female	Brown
2017	2017-06-13	10	1141	1	Female	Brown
2017	2017-06-14	11	1195	1	Female	Brown
2017	2017-06-15	12	1343	1	Female	Brown
2017	2017-06-16	13	1407	1	Female	Brown
2017	2017-06-17	14	1424	1	Female	Brown
2019	2019-06-03	1	1	1	Female	Brown
2019	2019-06-03	1	32	1	Female	Brown
2019	2019-06-03	1	33	1	Female	Brown
2019	2019-06-03	1	37	1	Female	Brown
2019	2019-06-03	1	42	1	Female	Brown
2019	2019-06-03	1	44	1	Female	Brown
2019	2019-06-04	2	71	1	Female	Brown
2019	2019-06-04	2	72	1	Female	Brown
2019	2019-06-04	2	83	1	Female	Brown
2019	2019-06-04	2	90	1	Female	Brown
2019	2019-06-04	2	92	1	Female	Brown
2019	2019-06-04	2	94	1	Female	Brown
2019	2019-06-04	2	95	1	Female	Brown
2019	2019-06-04	2	96	1	Female	Brown
2019	2019-06-04	2	99	1	Female	Brown
2019	2019-06-04	2	102	1	Female	Brown
2019	2019-06-04	2	103	1	Female	Brown
2019	2019-06-04	2	107	1	Female	Brown
2019	2019-06-04	2	110	1	Female	Brown
2019	2019-06-04	2	111	1	Female	Brown
2019	2019-06-06	4	113	1	Female	Brown
2019	2019-06-06	4	127	1	Female	Brown
2019	2019-06-06	4	130	1	Female	Brown
2019	2019-06-06	4	134	1	Female	Brown
2019	2019-06-06	4	136	1	Female	Brown
2019	2019-06-06	4	137	1	Female	Brown
2019	2019-06-06	4	140	1	Female	Brown
2019	2019-06-07	5	140	1	Female	Brown
2019	2019-06-06	4	141	1	Female	Brown
2019	2019-06-06	4	146	1	Female	Brown
2019	2019-06-06	4	156	1	Female	Brown
2019	2019-06-06	4	158	1	Female	Brown
2019	2019-06-06	4	163	1	Female	Brown
2019	2019-06-06	4	168	1	Female	Brown
2019	2019-06-06	4	177	1	Female	Brown
2019	2019-06-06	4	195	1	Female	Brown
2019	2019-06-09	7	195	1	Female	Brown
2019	2019-06-06	4	202	1	Female	Brown
2019	2019-06-06	4	205	1	Female	Brown
2019	2019-06-06	4	218	1	Female	Brown
2019	2019-06-07	5	286	1	Female	Brown
2019	2019-06-07	5	313	1	Female	Brown
2019	2019-06-07	5	316	1	Female	Brown
2019	2019-06-07	5	318	1	Female	Brown
2019	2019-06-07	5	319	1	Female	Brown
2019	2019-06-07	5	321	1	Female	Brown
2019	2019-06-08	6	337	1	Female	Brown
2019	2019-06-08	6	394	1	Female	Brown
2019	2019-06-08	6	414	1	Female	Brown
2019	2019-06-08	6	455	1	Female	Brown
2019	2019-06-09	7	535	1	Female	Brown
2019	2019-06-10	8	633	1	Female	Brown
2019	2019-06-10	8	685	1	Female	Brown
2019	2019-06-10	8	689	1	Female	Brown
2019	2019-06-10	8	715	1	Female	Brown
2019	2019-06-10	8	717	1	Female	Brown
2019	2019-06-10	8	726	1	Female	Brown
2019	2019-06-10	8	727	1	Female	Brown
2019	2019-06-11	9	754	1	Female	Brown
2019	2019-06-11	9	764	1	Female	Brown
2019	2019-06-11	9	789	1	Female	Brown
2019	2019-06-11	9	821	1	Female	Brown
2019	2019-06-12	10	837	1	Female	Brown
2019	2019-06-12	10	851	1	Female	Brown
2019	2019-06-12	10	913	1	Female	Brown
2019	2019-06-12	10	914	1	Female	Brown
2019	2019-06-13	11	931	1	Female	Brown
2019	2019-06-13	11	932	1	Female	Brown
2019	2019-06-13	11	941	1	Female	Brown
2019	2019-06-13	11	946	1	Female	Brown
2019	2019-06-13	11	968	1	Female	Brown
2019	2019-06-13	11	972	1	Female	Brown
2019	2019-06-13	11	973	1	Female	Brown
2019	2019-06-14	12	991	1	Female	Brown
2019	2019-06-14	12	993	1	Female	Brown
2021	2021-05-28	1	4	1	Female	Brown
2021	2021-05-28	1	8	1	Female	Brown
2021	2021-05-28	1	23	1	Female	Brown
2021	2021-05-28	1	26	1	Female	Brown
2021	2021-05-28	1	30	1	Female	Brown
2021	2021-05-28	1	32	1	Female	Brown
2021	2021-05-28	1	33	1	Female	Brown
2021	2021-05-28	1	35	1	Female	Brown
2021	2021-05-28	1	45	1	Female	Brown
2021	2021-05-28	1	51	1	Female	Brown
2021	2021-05-28	1	59	1	Female	Brown
2021	2021-05-28	1	62	1	Female	Brown
2021	2021-05-28	1	70	1	Female	Brown
2021	2021-05-28	1	81	1	Female	Brown
2021	2021-05-28	1	87	1	Female	Brown
2021	2021-05-28	1	89	1	Female	Brown
2021	2021-05-28	1	90	1	Female	Brown
2021	2021-05-28	1	91	1	Female	Brown
2021	2021-05-28	1	97	1	Female	Brown
2021	2021-05-28	1	98	1	Female	Brown
2021	2021-05-28	1	103	1	Female	Brown
2021	2021-05-28	1	106	1	Female	Brown
2021	2021-05-28	1	112	1	Female	Brown
2021	2021-05-28	1	114	1	Female	Brown
2021	2021-05-28	1	115	1	Female	Brown
2021	2021-05-28	1	119	1	Female	Brown
2021	2021-05-28	1	120	1	Female	Brown
2021	2021-05-28	1	121	1	Female	Brown
2021	2021-05-28	1	125	1	Female	Brown
2021	2021-05-28	1	126	1	Female	Brown
2021	2021-05-28	1	127	1	Female	Brown
2021	2021-05-28	1	128	1	Female	Brown
2021	2021-05-28	1	131	1	Female	Brown
2021	2021-05-28	1	132	1	Female	Brown
2021	2021-05-28	1	135	1	Female	Brown
2021	2021-05-28	1	143	1	Female	Brown
2021	2021-05-28	1	144	1	Female	Brown
2021	2021-05-28	1	147	1	Female	Brown
2021	2021-05-28	1	149	1	Female	Brown
2021	2021-05-28	1	153	1	Female	Brown
2021	2021-05-28	1	154	1	Female	Brown
2021	2021-05-28	1	155	1	Female	Brown
2021	2021-05-29	2	156	1	Female	Brown
2021	2021-05-29	2	157	1	Female	Brown
2021	2021-05-29	2	158	1	Female	Brown
2021	2021-05-29	2	164	1	Female	Brown
2021	2021-05-29	2	165	1	Female	Brown
2021	2021-05-29	2	168	1	Female	Brown
2021	2021-05-29	2	170	1	Female	Brown
2021	2021-05-29	2	171	1	Female	Brown
2021	2021-05-29	2	172	1	Female	Brown
2021	2021-05-29	2	173	1	Female	Brown
2021	2021-05-29	2	178	1	Female	Brown
2021	2021-05-29	2	179	1	Female	Brown
2021	2021-05-29	2	181	1	Female	Brown
2021	2021-05-29	2	182	1	Female	Brown
2021	2021-05-29	2	183	1	Female	Brown
2021	2021-05-29	2	187	1	Female	Brown
2021	2021-05-29	2	188	1	Female	Brown
2021	2021-05-29	2	190	1	Female	Brown
2021	2021-05-30	3	198	1	Female	Brown
2021	2021-05-30	3	199	1	Female	Brown
2021	2021-05-30	3	201	1	Female	Brown
2021	2021-05-30	3	202	1	Female	Brown
2021	2021-05-30	3	212	1	Female	Brown
2021	2021-05-30	3	213	1	Female	Brown
2021	2021-05-30	3	215	1	Female	Brown
2021	2021-05-30	3	216	1	Female	Brown
2021	2021-05-30	3	218	1	Female	Brown
2021	2021-05-30	3	219	1	Female	Brown
2021	2021-05-30	3	220	1	Female	Brown
2021	2021-05-30	3	221	1	Female	Brown
2021	2021-05-30	3	225	1	Female	Brown
2021	2021-05-30	3	226	1	Female	Brown
2021	2021-05-30	3	238	1	Female	Brown
2021	2021-05-30	3	246	1	Female	Brown
2021	2021-05-30	3	247	1	Female	Brown
2021	2021-05-30	3	248	1	Female	Brown
2021	2021-05-30	3	257	1	Female	Brown
2021	2021-05-30	3	258	1	Female	Brown
2021	2021-05-30	3	259	1	Female	Brown
2021	2021-05-30	3	265	1	Female	Brown
2021	2021-05-30	3	270	1	Female	Brown
2021	2021-05-30	3	273	1	Female	Brown
2021	2021-05-30	3	274	1	Female	Brown
2021	2021-05-30	3	275	1	Female	Brown
2021	2021-05-30	3	279	1	Female	Brown
2021	2021-05-30	3	280	1	Female	Brown
2021	2021-05-30	3	281	1	Female	Brown
2021	2021-05-30	3	283	1	Female	Brown
2021	2021-05-30	3	285	1	Female	Brown
2021	2021-05-30	3	286	1	Female	Brown
2021	2021-05-30	3	289	1	Female	Brown
2021	2021-05-30	3	290	1	Female	Brown
2021	2021-05-30	3	294	1	Female	Brown
2021	2021-05-30	3	295	1	Female	Brown
2021	2021-05-30	3	296	1	Female	Brown
2021	2021-05-30	3	297	1	Female	Brown
2021	2021-05-30	3	300	1	Female	Brown
2021	2021-05-30	3	303	1	Female	Brown
2021	2021-05-30	3	304	1	Female	Brown
2021	2021-05-30	3	313	1	Female	Brown
2021	2021-05-30	3	317	1	Female	Brown
2021	2021-05-30	3	319	1	Female	Brown
2021	2021-05-30	3	321	1	Female	Brown
2021	2021-05-30	3	325	1	Female	Brown
2021	2021-05-31	4	335	1	Female	Brown
2021	2021-05-31	4	339	1	Female	Brown
2021	2021-05-31	4	341	1	Female	Brown
2021	2021-05-31	4	343	1	Female	Brown
2021	2021-05-31	4	351	1	Female	Brown
2021	2021-05-31	4	362	1	Female	Brown
2021	2021-05-31	4	368	1	Female	Brown
2021	2021-05-31	4	371	1	Female	Brown
2021	2021-05-31	4	373	1	Female	Brown
2021	2021-05-31	4	378	1	Female	Brown
2021	2021-05-31	4	379	1	Female	Brown
2021	2021-05-31	4	380	1	Female	Brown
2021	2021-05-31	4	382	1	Female	Brown
2021	2021-05-31	4	393	1	Female	Brown
2021	2021-05-31	4	394	1	Female	Brown
2021	2021-05-31	4	408	1	Female	Brown
2021	2021-05-31	4	411	1	Female	Brown
2021	2021-05-31	4	412	1	Female	Brown
2021	2021-05-31	4	416	1	Female	Brown
2021	2021-05-31	4	420	1	Female	Brown
2021	2021-05-31	4	422	1	Female	Brown
2021	2021-05-31	4	424	1	Female	Brown
2021	2021-05-31	4	441	1	Female	Brown
2021	2021-05-31	4	443	1	Female	Brown
2021	2021-05-31	4	444	1	Female	Brown
2021	2021-05-31	4	446	1	Female	Brown
2021	2021-06-04	8	446	1	Female	Brown
2021	2021-05-31	4	449	1	Female	Brown
2021	2021-05-31	4	454	1	Female	Brown
2021	2021-05-31	4	463	1	Female	Brown
2021	2021-05-31	4	468	1	Female	Brown
2021	2021-06-01	5	496	1	Female	Brown
2021	2021-06-01	5	497	1	Female	Brown
2021	2021-06-01	5	503	1	Female	Brown
2021	2021-06-01	5	509	1	Female	Brown
2021	2021-06-01	5	525	1	Female	Brown
2021	2021-06-01	5	532	1	Female	Brown
2021	2021-06-01	5	543	1	Female	Brown
2021	2021-06-01	5	544	1	Female	Brown
2021	2021-06-01	5	551	1	Female	Brown
2021	2021-06-01	5	571	1	Female	Brown
2021	2021-06-01	5	577	1	Female	Brown
2021	2021-06-01	5	605	1	Female	Brown
2021	2021-06-01	5	620	1	Female	Brown
2021	2021-06-01	5	621	1	Female	Brown
2021	2021-06-01	5	622	1	Female	Brown
2021	2021-06-01	5	623	1	Female	Brown
2021	2021-06-01	5	630	1	Female	Brown
2021	2021-06-01	5	632	1	Female	Brown
2021	2021-06-01	5	640	1	Female	Brown
2021	2021-06-01	5	641	1	Female	Brown
2021	2021-06-01	5	647	1	Female	Brown
2021	2021-06-01	5	648	1	Female	Brown
2021	2021-06-01	5	657	1	Female	Brown
2021	2021-06-01	5	666	1	Female	Brown
2021	2021-06-01	5	669	1	Female	Brown
2021	2021-06-01	5	673	1	Female	Brown
2021	2021-06-01	5	686	1	Female	Brown
2021	2021-06-01	5	688	1	Female	Brown
2021	2021-06-01	5	691	1	Female	Brown
2021	2021-06-01	5	700	1	Female	Brown
2021	2021-06-01	5	701	1	Female	Brown
2021	2021-06-02	6	705	1	Female	Brown
2021	2021-06-02	6	709	1	Female	Brown
2021	2021-06-02	6	710	1	Female	Brown
2021	2021-06-02	6	713	1	Female	Brown
2021	2021-06-02	6	725	1	Female	Brown
2021	2021-06-02	6	727	1	Female	Brown
2021	2021-06-02	6	729	1	Female	Brown
2021	2021-06-02	6	742	1	Female	Brown
2021	2021-06-02	6	750	1	Female	Brown
2021	2021-06-02	6	781	1	Female	Brown
2021	2021-06-02	6	790	1	Female	Brown
2021	2021-06-02	6	794	1	Female	Brown
2021	2021-06-02	6	800	1	Female	Brown
2021	2021-06-02	6	803	1	Female	Brown
2021	2021-06-02	6	804	1	Female	Brown
2021	2021-06-02	6	821	1	Female	Brown
2021	2021-06-02	6	827	1	Female	Brown
2021	2021-06-02	6	833	1	Female	Brown
2021	2021-06-02	6	838	1	Female	Brown
2021	2021-06-02	6	840	1	Female	Brown
2021	2021-06-02	6	848	1	Female	Brown
2021	2021-06-02	6	876	1	Female	Brown
2021	2021-06-02	6	877	1	Female	Brown
2021	2021-06-02	6	882	1	Female	Brown
2021	2021-06-02	6	883	1	Female	Brown
2021	2021-06-02	6	884	1	Female	Brown
2021	2021-06-02	6	892	1	Female	Brown
2021	2021-06-02	6	895	1	Female	Brown
2021	2021-06-02	6	898	1	Female	Brown
2021	2021-06-03	7	928	1	Female	Brown
2021	2021-06-03	7	935	1	Female	Brown
2021	2021-06-03	7	936	1	Female	Brown
2021	2021-06-03	7	938	1	Female	Brown
2021	2021-06-03	7	939	1	Female	Brown
2021	2021-06-03	7	949	1	Female	Brown
2021	2021-06-03	7	952	1	Female	Brown
2021	2021-06-03	7	956	1	Female	Brown
2021	2021-06-03	7	961	1	Female	Brown
2021	2021-06-03	7	968	1	Female	Brown
2021	2021-06-03	7	975	1	Female	Brown
2021	2021-06-03	7	978	1	Female	Brown
2021	2021-06-03	7	982	1	Female	Brown
2021	2021-06-03	7	1008	1	Female	Brown
2021	2021-06-03	7	1009	1	Female	Brown
2021	2021-06-03	7	1010	1	Female	Brown
2021	2021-06-03	7	1023	1	Female	Brown
2021	2021-06-03	7	1025	1	Female	Brown
2021	2021-06-03	7	1026	1	Female	Brown
2021	2021-06-03	7	1033	1	Female	Brown
2021	2021-06-03	7	1043	1	Female	Brown
2021	2021-06-03	7	1057	1	Female	Brown
2021	2021-06-03	7	1073	1	Female	Brown
2021	2021-06-03	7	1081	1	Female	Brown
2021	2021-06-03	7	1091	1	Female	Brown
2021	2021-06-03	7	1092	1	Female	Brown
2021	2021-06-03	7	1094	1	Female	Brown
2021	2021-06-03	7	1095	1	Female	Brown
2021	2021-06-03	7	1105	1	Female	Brown
2021	2021-06-03	7	1113	1	Female	Brown
2021	2021-06-03	7	1134	1	Female	Brown
2021	2021-06-03	7	1145	1	Female	Brown
2021	2021-06-03	7	1148	1	Female	Brown
2021	2021-06-04	8	1165	1	Female	Brown
2021	2021-06-04	8	1167	1	Female	Brown
2021	2021-06-04	8	1174	1	Female	Brown
2021	2021-06-04	8	1178	1	Female	Brown
2021	2021-06-04	8	1180	1	Female	Brown
2021	2021-06-04	8	1196	1	Female	Brown
2021	2021-06-04	8	1197	1	Female	Brown
2021	2021-06-04	8	1212	1	Female	Brown
2021	2021-06-04	8	1219	1	Female	Brown
2021	2021-06-04	8	1222	1	Female	Brown
2021	2021-06-04	8	1223	1	Female	Brown
2021	2021-06-04	8	1236	1	Female	Brown
2021	2021-06-04	8	1245	1	Female	Brown
2021	2021-06-04	8	1249	1	Female	Brown
2021	2021-06-04	8	1250	1	Female	Brown
2021	2021-06-04	8	1288	1	Female	Brown
2021	2021-06-04	8	1292	1	Female	Brown
2021	2021-06-04	8	1324	1	Female	Brown
2021	2021-06-04	8	1352	1	Female	Brown
2021	2021-06-04	8	1356	1	Female	Brown
2021	2021-06-04	8	1366	1	Female	Brown
2021	2021-06-04	8	1372	1	Female	Brown
2021	2021-06-04	8	1380	1	Female	Brown
2021	2021-06-04	8	1381	1	Female	Brown
2021	2021-06-04	8	1382	1	Female	Brown
2021	2021-06-04	8	1384	1	Female	Brown
2021	2021-06-04	8	1388	1	Female	Brown
2021	2021-06-04	8	1390	1	Female	Brown
2021	2021-06-04	8	1400	1	Female	Brown
2021	2021-06-04	8	1411	1	Female	Brown
2021	2021-06-04	8	1414	1	Female	Brown
2021	2021-06-04	8	1419	1	Female	Brown
2021	2021-06-04	8	1421	1	Female	Brown
2021	2021-06-04	8	1453	1	Female	Brown
2021	2021-06-04	8	1455	1	Female	Brown
2021	2021-06-04	8	1457	1	Female	Brown
2021	2021-06-04	8	1458	1	Female	Brown
2021	2021-06-04	8	1461	1	Female	Brown
2021	2021-06-04	8	1463	1	Female	Brown
2021	2021-06-04	8	1469	1	Female	Brown
2021	2021-06-04	8	1474	1	Female	Brown
2021	2021-06-04	8	1475	1	Female	Brown
2021	2021-06-05	9	1521	1	Female	Brown
2021	2021-06-05	9	1522	1	Female	Brown
2021	2021-06-05	9	1526	1	Female	Brown
2021	2021-06-05	9	1553	1	Female	Brown
2021	2021-06-05	9	1560	1	Female	Brown
2021	2021-06-05	9	1561	1	Female	Brown
2021	2021-06-05	9	1564	1	Female	Brown
2021	2021-06-05	9	1569	1	Female	Brown
2021	2021-06-05	9	1570	1	Female	Brown
2021	2021-06-05	9	1576	1	Female	Brown
2021	2021-06-05	9	1577	1	Female	Brown
2021	2021-06-05	9	1585	1	Female	Brown
2021	2021-06-05	9	1586	1	Female	Brown
2021	2021-06-05	9	1588	1	Female	Brown
2021	2021-06-05	9	1589	1	Female	Brown
2021	2021-06-05	9	1591	1	Female	Brown
2021	2021-06-05	9	1598	1	Female	Brown
2021	2021-06-05	9	1602	1	Female	Brown
2021	2021-06-05	9	1608	1	Female	Brown
2021	2021-06-05	9	1611	1	Female	Brown
2021	2021-06-05	9	1615	1	Female	Brown
2021	2021-06-05	9	1625	1	Female	Brown
2021	2021-06-05	9	1626	1	Female	Brown
2021	2021-06-05	9	1627	1	Female	Brown
2021	2021-06-05	9	1646	1	Female	Brown
2021	2021-06-05	9	1654	1	Female	Brown
2021	2021-06-05	9	1658	1	Female	Brown
2021	2021-06-05	9	1659	1	Female	Brown
2021	2021-06-05	9	1661	1	Female	Brown
2021	2021-06-05	9	1662	1	Female	Brown
2021	2021-06-05	9	1663	1	Female	Brown
2021	2021-06-05	9	1683	1	Female	Brown
2021	2021-06-05	9	1701	1	Female	Brown
2021	2021-06-04	8	1707	1	Female	Brown
2021	2021-06-05	9	1712	1	Female	Brown
2021	2021-06-05	9	1721	1	Female	Brown
2021	2021-06-05	9	1727	1	Female	Brown
2021	2021-06-05	9	1731	1	Female	Brown
2021	2021-06-05	9	1734	1	Female	Brown
2021	2021-06-05	9	1746	1	Female	Brown
2021	2021-06-05	9	1748	1	Female	Brown
2021	2021-06-05	9	1749	1	Female	Brown
2021	2021-06-05	9	1750	1	Female	Brown
2021	2021-06-05	9	1754	1	Female	Brown
2021	2021-06-05	9	1755	1	Female	Brown
2021	2021-06-05	9	1757	1	Female	Brown
2021	2021-06-05	9	1765	1	Female	Brown
2021	2021-06-05	9	1766	1	Female	Brown
2021	2021-06-05	9	1767	1	Female	Brown
2021	2021-06-05	9	1768	1	Female	Brown
2021	2021-06-05	9	1769	1	Female	Brown
2021	2021-06-04	8	1770	1	Female	Brown
2021	2021-06-06	10	1770	1	Female	Brown
2021	2021-06-05	9	1772	1	Female	Brown
2021	2021-06-05	9	1773	1	Female	Brown
2021	2021-06-05	9	1784	1	Female	Brown
2021	2021-06-05	9	1786	1	Female	Brown
2021	2021-06-05	9	1787	1	Female	Brown
2021	2021-06-05	9	1795	1	Female	Brown
2021	2021-06-05	9	1801	1	Female	Brown
2021	2021-06-05	9	1802	1	Female	Brown
2021	2021-06-05	9	1803	1	Female	Brown
2021	2021-06-05	9	1805	1	Female	Brown
2021	2021-06-05	9	1807	1	Female	Brown
2021	2021-06-05	9	1808	1	Female	Brown
2021	2021-06-05	9	1820	1	Female	Brown
2021	2021-06-06	10	1820	1	Female	Brown
2021	2021-06-05	9	1821	1	Female	Brown
2021	2021-06-05	9	1828	1	Female	Brown
2021	2021-06-05	9	1832	1	Female	Brown
2021	2021-06-05	9	1834	1	Female	Brown
2021	2021-06-05	9	1840	1	Female	Brown
2021	2021-06-05	9	1845	1	Female	Brown
2021	2021-06-05	9	1871	1	Female	Brown
2021	2021-06-05	9	1872	1	Female	Brown
2021	2021-06-05	9	1873	1	Female	Brown
2021	2021-06-05	9	1895	1	Female	Brown
2021	2021-06-05	9	1903	1	Female	Brown
2021	2021-06-06	10	1903	1	Female	Brown
2021	2021-06-06	10	1982	1	Female	Brown
2021	2021-06-06	10	1989	1	Female	Brown
2021	2021-06-06	10	1996	1	Female	Brown
2021	2021-06-06	10	1999	1	Female	Brown
2021	2021-06-06	10	2002	1	Female	Brown
2021	2021-06-06	10	2003	1	Female	Brown
2021	2021-06-06	10	2014	1	Female	Brown
2021	2021-06-06	10	2019	1	Female	Brown
2021	2021-06-06	10	2023	1	Female	Brown
2021	2021-06-06	10	2029	1	Female	Brown
2021	2021-06-06	10	2035	1	Female	Brown
2021	2021-06-06	10	2060	1	Female	Brown
2021	2021-06-06	10	2061	1	Female	Brown
2021	2021-06-06	10	2067	1	Female	Brown
2021	2021-06-06	10	2068	1	Female	Brown
2021	2021-06-07	11	2068	1	Female	Brown
2021	2021-06-06	10	2069	1	Female	Brown
2021	2021-06-06	10	2076	1	Female	Brown
2021	2021-06-06	10	2078	1	Female	Brown
2021	2021-06-06	10	2086	1	Female	Brown
2021	2021-06-06	10	2092	1	Female	Brown
2021	2021-06-06	10	2098	1	Female	Brown
2021	2021-06-06	10	2106	1	Female	Brown
2021	2021-06-06	10	2109	1	Female	Brown
2021	2021-06-06	10	2113	1	Female	Brown
2021	2021-06-06	10	2127	1	Female	Brown
2021	2021-06-06	10	2131	1	Female	Brown
2021	2021-06-06	10	2134	1	Female	Brown
2021	2021-06-06	10	2139	1	Female	Brown
2021	2021-06-06	10	2142	1	Female	Brown
2021	2021-06-06	10	2182	1	Female	Brown
2021	2021-06-06	10	2188	1	Female	Brown
2021	2021-06-06	10	2190	1	Female	Brown
2021	2021-06-06	10	2197	1	Female	Brown
2021	2021-06-06	10	2204	1	Female	Brown
2021	2021-06-06	10	2220	1	Female	Brown
2021	2021-06-06	10	2227	1	Female	Brown
2021	2021-06-06	10	2228	1	Female	Brown
2021	2021-06-06	10	2230	1	Female	Brown
2021	2021-06-06	10	2255	1	Female	Brown
2021	2021-06-06	10	2340	1	Female	Brown
2021	2021-06-06	10	2353	1	Female	Brown
2021	2021-06-06	10	2359	1	Female	Brown
2021	2021-06-06	10	2386	1	Female	Brown
2021	2021-06-06	10	2398	1	Female	Brown
2021	2021-06-06	10	2399	1	Female	Brown
2021	2021-06-06	10	2400	1	Female	Brown
2021	2021-06-06	10	2401	1	Female	Brown
2021	2021-06-06	10	2414	1	Female	Brown
2021	2021-06-06	10	2420	1	Female	Brown
2021	2021-06-06	10	2428	1	Female	Brown
2021	2021-06-06	10	2436	1	Female	Brown
2021	2021-06-07	11	2498	1	Female	Brown
2021	2021-06-07	11	2529	1	Female	Brown
2021	2021-06-07	11	2544	1	Female	Brown
2021	2021-06-07	11	2574	1	Female	Brown
2021	2021-06-08	12	2811	1	Female	Brown
2021	2021-06-09	13	2811	1	Female	Brown
2021	2021-06-08	12	2814	1	Female	Brown
2021	2021-06-08	12	2815	1	Female	Brown
2021	2021-06-08	12	2817	1	Female	Brown
2021	2021-06-08	12	2829	1	Female	Brown
2021	2021-06-08	12	2836	1	Female	Brown
2021	2021-06-08	12	2846	1	Female	Brown
2021	2021-06-08	12	2856	1	Female	Brown
2021	2021-06-08	12	2857	1	Female	Brown
2021	2021-06-08	12	2859	1	Female	Brown
2021	2021-06-08	12	2860	1	Female	Brown
2021	2021-06-08	12	2871	1	Female	Brown
2021	2021-06-08	12	2873	1	Female	Brown
2021	2021-06-08	12	2875	1	Female	Brown
2021	2021-06-08	12	2878	1	Female	Brown
2021	2021-06-08	12	2880	1	Female	Brown
2021	2021-06-08	12	2881	1	Female	Brown
2021	2021-06-08	12	2895	1	Female	Brown
2021	2021-06-08	12	2917	1	Female	Brown
2021	2021-06-08	12	2923	1	Female	Brown
2021	2021-06-08	12	2934	1	Female	Brown
2021	2021-06-08	12	2945	1	Female	Brown
2021	2021-06-08	12	2970	1	Female	Brown
2021	2021-06-11	15	2970	1	Female	Brown
2021	2021-06-08	12	2980	1	Female	Brown
2021	2021-06-08	12	3014	1	Female	Brown
2021	2021-06-08	12	3037	1	Female	Brown
2021	2021-06-09	13	3037	1	Female	Brown
2021	2021-06-08	12	3051	1	Female	Brown
2021	2021-06-08	12	3073	1	Female	Brown
2021	2021-06-08	12	3080	1	Female	Brown
2021	2021-06-08	12	3099	1	Female	Brown
2021	2021-06-09	13	3116	1	Female	Brown
2021	2021-06-09	13	3118	1	Female	Brown
2021	2021-06-09	13	3120	1	Female	Brown
2021	2021-06-09	13	3144	1	Female	Brown
2021	2021-06-09	13	3147	1	Female	Brown
2021	2021-06-09	13	3150	1	Female	Brown
2021	2021-06-09	13	3157	1	Female	Brown
2021	2021-06-09	13	3160	1	Female	Brown
2021	2021-06-09	13	3163	1	Female	Brown
2021	2021-06-09	13	3177	1	Female	Brown
2021	2021-06-09	13	3183	1	Female	Brown
2021	2021-06-09	13	3193	1	Female	Brown
2021	2021-06-09	13	3201	1	Female	Brown
2021	2021-06-09	13	3211	1	Female	Brown
2021	2021-06-09	13	3223	1	Female	Brown
2021	2021-06-09	13	3224	1	Female	Brown
2021	2021-06-09	13	3235	1	Female	Brown
2021	2021-06-09	13	3236	1	Female	Brown
2021	2021-06-09	13	3237	1	Female	Brown
2021	2021-06-09	13	3241	1	Female	Brown
2021	2021-06-09	13	3250	1	Female	Brown
2021	2021-06-09	13	3267	1	Female	Brown
2021	2021-06-09	13	3271	1	Female	Brown
2021	2021-06-09	13	3273	1	Female	Brown
2021	2021-06-09	13	3280	1	Female	Brown
2021	2021-06-09	13	3291	1	Female	Brown
2021	2021-06-09	13	3297	1	Female	Brown
2021	2021-06-09	13	3301	1	Female	Brown
2021	2021-06-09	13	3302	1	Female	Brown
2021	2021-06-09	13	3304	1	Female	Brown
2021	2021-06-09	13	3333	1	Female	Brown
2021	2021-06-09	13	3336	1	Female	Brown
2021	2021-06-09	13	3349	1	Female	Brown
2021	2021-06-09	13	3356	1	Female	Brown
2021	2021-06-09	13	3358	1	Female	Brown
2021	2021-06-09	13	3360	1	Female	Brown
2021	2021-06-09	13	3361	1	Female	Brown
2021	2021-06-09	13	3362	1	Female	Brown
2021	2021-06-09	13	3375	1	Female	Brown
2021	2021-06-13	17	3375	1	Female	Brown
2021	2021-06-09	13	3381	1	Female	Brown
2021	2021-06-09	13	3382	1	Female	Brown
2021	2021-06-09	13	3383	1	Female	Brown
2021	2021-06-09	13	3392	1	Female	Brown
2021	2021-06-09	13	3393	1	Female	Brown
2021	2021-06-09	13	3395	1	Female	Brown
2021	2021-06-09	13	3396	1	Female	Brown
2021	2021-06-09	13	3398	1	Female	Brown
2021	2021-06-09	13	3400	1	Female	Brown
2021	2021-06-09	13	3401	1	Female	Brown
2021	2021-06-09	13	3402	1	Female	Brown
2021	2021-06-09	13	3404	1	Female	Brown
2021	2021-06-09	13	3405	1	Female	Brown
2021	2021-06-09	13	3407	1	Female	Brown
2021	2021-06-09	13	3410	1	Female	Brown
2021	2021-06-09	13	3411	1	Female	Brown
2021	2021-06-09	13	3412	1	Female	Brown
2021	2021-06-09	13	3413	1	Female	Brown
2021	2021-06-09	13	3415	1	Female	Brown
2021	2021-06-09	13	3418	1	Female	Brown
2021	2021-06-09	13	3419	1	Female	Brown
2021	2021-06-09	13	3420	1	Female	Brown
2021	2021-06-09	13	3421	1	Female	Brown
2021	2021-06-09	13	3422	1	Female	Brown
2021	2021-06-09	13	3426	1	Female	Brown
2021	2021-06-09	13	3427	1	Female	Brown
2021	2021-06-09	13	3430	1	Female	Brown
2021	2021-06-09	13	3431	1	Female	Brown
2021	2021-06-09	13	3433	1	Female	Brown
2021	2021-06-09	13	3434	1	Female	Brown
2021	2021-06-09	13	3435	1	Female	Brown
2021	2021-06-09	13	3441	1	Female	Brown
2021	2021-06-09	13	3443	1	Female	Brown
2021	2021-06-09	13	3444	1	Female	Brown
2021	2021-06-09	13	3447	1	Female	Brown
2021	2021-06-09	13	3450	1	Female	Brown
2021	2021-06-09	13	3452	1	Female	Brown
2021	2021-06-09	13	3453	1	Female	Brown
2021	2021-06-09	13	3454	1	Female	Brown
2021	2021-06-09	13	3463	1	Female	Brown
2021	2021-06-09	13	3466	1	Female	Brown
2021	2021-06-09	13	3470	1	Female	Brown
2021	2021-06-09	13	3471	1	Female	Brown
2021	2021-06-09	13	3472	1	Female	Brown
2021	2021-06-09	13	3476	1	Female	Brown
2021	2021-06-09	13	3477	1	Female	Brown
2021	2021-06-09	13	3482	1	Female	Brown
2021	2021-06-09	13	3484	1	Female	Brown
2021	2021-06-09	13	3485	1	Female	Brown
2021	2021-06-09	13	3488	1	Female	Brown
2021	2021-06-09	13	3498	1	Female	Brown
2021	2021-06-09	13	3499	1	Female	Brown
2021	2021-06-09	13	3500	1	Female	Brown
2021	2021-06-09	13	3501	1	Female	Brown
2021	2021-06-09	13	3513	1	Female	Brown
2021	2021-06-10	14	3582	1	Female	Brown
2021	2021-06-11	15	3582	1	Female	Brown
2021	2021-06-10	14	3584	1	Female	Brown
2021	2021-06-10	14	3595	1	Female	Brown
2021	2021-06-10	14	3608	1	Female	Brown
2021	2021-06-10	14	3658	1	Female	Brown
2021	2021-06-10	14	3678	1	Female	Brown
2021	2021-06-10	14	3697	1	Female	Brown
2021	2021-06-11	15	3697	1	Female	Brown
2021	2021-06-10	14	3703	1	Female	Brown
2021	2021-06-10	14	3740	1	Female	Brown
2021	2021-06-10	14	3769	1	Female	Brown
2021	2021-06-10	14	3781	1	Female	Brown
2021	2021-06-10	14	3842	1	Female	Brown
2021	2021-06-10	14	3885	1	Female	Brown
2021	2021-06-10	14	3894	1	Female	Brown
2021	2021-06-10	14	3899	1	Female	Brown
2021	2021-06-10	14	3924	1	Female	Brown
2021	2021-06-10	14	3935	1	Female	Brown
2021	2021-06-11	15	4118	1	Female	Brown
2021	2021-06-11	15	4122	1	Female	Brown
2021	2021-06-11	15	4155	1	Female	Brown
2021	2021-06-11	15	4195	1	Female	Brown
2021	2021-06-08	12	4406	1	Female	Brown
2021	2021-06-12	16	4428	1	Female	Brown
2021	2021-06-12	16	4429	1	Female	Brown
2021	2021-06-12	16	4431	1	Female	Brown
2021	2021-06-12	16	4491	1	Female	Brown
2021	2021-06-12	16	4528	1	Female	Brown
2021	2021-06-12	16	4529	1	Female	Brown
2021	2021-06-12	16	4532	1	Female	Brown
2021	2021-06-13	17	4603	1	Female	Brown
2021	2021-06-13	17	4617	1	Female	Brown
2021	2021-06-13	17	4630	1	Female	Brown
2021	2021-06-13	17	4666	1	Female	Brown
2021	2021-06-13	17	4721	1	Female	Brown
2021	2021-06-13	17	4757	1	Female	Brown
2021	2021-06-13	17	4759	1	Female	Brown
2021	2021-06-13	17	4765	1	Female	Brown
2021	2021-06-13	17	4766	1	Female	Brown
2021	2021-06-13	17	4769	1	Female	Brown
2021	2021-06-13	17	4771	1	Female	Brown
2021	2021-06-13	17	4772	1	Female	Brown
2021	2021-06-13	17	4773	1	Female	Brown
2021	2021-06-14	18	4776	1	Female	Brown
2021	2021-06-14	18	4777	1	Female	Brown
2021	2021-06-14	18	4785	1	Female	Brown
2021	2021-06-14	18	4787	1	Female	Brown
2021	2021-06-14	18	4790	1	Female	Brown
2021	2021-06-14	18	4807	1	Female	Brown
2021	2021-06-14	18	4833	1	Female	Brown
2021	2021-06-14	18	4836	1	Female	Brown
2021	2021-06-14	18	4838	1	Female	Brown
2021	2021-06-14	18	4839	1	Female	Brown
2021	2021-06-14	18	4849	1	Female	Brown
2021	2021-06-14	18	4851	1	Female	Brown
2021	2021-06-14	18	4852	1	Female	Brown
2021	2021-06-14	18	4857	1	Female	Brown
2021	2021-06-14	18	4858	1	Female	Brown
2021	2021-06-14	18	4859	1	Female	Brown
2021	2021-06-14	18	4860	1	Female	Brown
2021	2021-06-14	18	4861	1	Female	Brown
2021	2021-06-14	18	4862	1	Female	Brown
2021	2021-06-14	18	4865	1	Female	Brown
2024	2024-06-28	1	1	1	Female	Brown
2024	2024-06-28	1	4	1	Female	Brown
2024	2024-06-28	1	8	1	Female	Brown
2024	2024-06-28	1	9	1	Female	Brown
2024	2024-06-29	2	9	1	Female	Brown
2024	2024-06-28	1	19	1	Female	Brown
2024	2024-06-28	1	25	1	Female	Brown
2024	2024-06-28	1	39	1	Female	Brown
2024	2024-06-28	1	46	1	Female	Brown
2024	2024-06-28	1	65	1	Female	Brown
2024	2024-07-01	4	65	1	Female	Brown
2024	2024-06-28	1	78	1	Female	Brown
2024	2024-06-29	2	81	1	Female	Brown
2024	2024-06-29	2	82	1	Female	Brown
2024	2024-06-29	2	89	1	Female	Brown
2024	2024-06-29	2	90	1	Female	Brown
2024	2024-06-29	2	93	1	Female	Brown
2024	2024-06-29	2	101	1	Female	Brown
2024	2024-06-29	2	108	1	Female	Brown
2024	2024-06-29	2	112	1	Female	Brown
2024	2024-06-29	2	113	1	Female	Brown
2024	2024-06-29	2	115	1	Female	Brown
2024	2024-06-29	2	116	1	Female	Brown
2024	2024-06-29	2	118	1	Female	Brown
2024	2024-06-29	2	127	1	Female	Brown
2024	2024-06-29	2	130	1	Female	Brown
2024	2024-06-29	2	133	1	Female	Brown
2024	2024-06-29	2	134	1	Female	Brown
2024	2024-06-29	2	137	1	Female	Brown
2024	2024-06-29	2	138	1	Female	Brown
2024	2024-06-29	2	139	1	Female	Brown
2024	2024-06-29	2	142	1	Female	Brown
2024	2024-06-29	2	144	1	Female	Brown
2024	2024-06-29	2	146	1	Female	Brown
2024	2024-06-29	2	151	1	Female	Brown
2024	2024-06-29	2	152	1	Female	Brown
2024	2024-06-29	2	154	1	Female	Brown
2024	2024-06-29	2	155	1	Female	Brown
2024	2024-06-29	2	163	1	Female	Brown
2024	2024-06-29	2	164	1	Female	Brown
2024	2024-06-29	2	170	1	Female	Brown
2024	2024-06-29	2	174	1	Female	Brown
2024	2024-06-29	2	176	1	Female	Brown
2024	2024-06-29	2	177	1	Female	Brown
2024	2024-06-29	2	179	1	Female	Brown
2024	2024-06-29	2	184	1	Female	Brown
2024	2024-06-30	3	188	1	Female	Brown
2024	2024-06-30	3	190	1	Female	Brown
2024	2024-06-30	3	191	1	Female	Brown
2024	2024-06-30	3	195	1	Female	Brown
2024	2024-06-30	3	196	1	Female	Brown
2024	2024-06-30	3	198	1	Female	Brown
2024	2024-06-30	3	199	1	Female	Brown
2024	2024-06-30	3	201	1	Female	Brown
2024	2024-06-30	3	205	1	Female	Brown
2024	2024-06-30	3	206	1	Female	Brown
2024	2024-06-30	3	207	1	Female	Brown
2024	2024-06-30	3	211	1	Female	Brown
2024	2024-06-30	3	213	1	Female	Brown
2024	2024-06-30	3	218	1	Female	Brown
2024	2024-06-30	3	219	1	Female	Brown
2024	2024-06-30	3	220	1	Female	Brown
2024	2024-06-30	3	223	1	Female	Brown
2024	2024-06-30	3	225	1	Female	Brown
2024	2024-06-30	3	230	1	Female	Brown
2024	2024-06-30	3	232	1	Female	Brown
2024	2024-06-30	3	235	1	Female	Brown
2024	2024-06-30	3	245	1	Female	Brown
2024	2024-06-30	3	248	1	Female	Brown
2024	2024-06-30	3	250	1	Female	Brown
2024	2024-06-30	3	252	1	Female	Brown
2024	2024-06-30	3	264	1	Female	Brown
2024	2024-07-01	4	276	1	Female	Brown
2024	2024-07-01	4	277	1	Female	Brown
2024	2024-07-01	4	284	1	Female	Brown
2024	2024-07-01	4	285	1	Female	Brown
2024	2024-07-01	4	290	1	Female	Brown
2024	2024-07-02	5	292	1	Female	Brown
2024	2024-07-02	5	293	1	Female	Brown
2024	2024-07-02	5	295	1	Female	Brown
2024	2024-07-02	5	297	1	Female	Brown
2024	2024-07-02	5	298	1	Female	Brown
2024	2024-07-02	5	300	1	Female	Brown
2024	2024-07-02	5	301	1	Female	Brown
2024	2024-07-02	5	302	1	Female	Brown
2024	2024-07-02	5	303	1	Female	Brown
2024	2024-07-02	5	304	1	Female	Brown
2024	2024-07-04	7	304	1	Female	Brown
2024	2024-07-02	5	306	1	Female	Brown
2024	2024-07-02	5	310	1	Female	Brown
2024	2024-07-02	5	311	1	Female	Brown
2024	2024-07-04	7	311	1	Female	Brown
2024	2024-07-02	5	312	1	Female	Brown
2024	2024-07-02	5	314	1	Female	Brown
2024	2024-07-02	5	315	1	Female	Brown
2024	2024-07-02	5	316	1	Female	Brown
2024	2024-07-02	5	317	1	Female	Brown
2024	2024-07-02	5	318	1	Female	Brown
2024	2024-07-02	5	319	1	Female	Brown
2024	2024-07-02	5	320	1	Female	Brown
2024	2024-07-02	5	321	1	Female	Brown
2024	2024-07-02	5	324	1	Female	Brown
2024	2024-07-02	5	333	1	Female	Brown
2024	2024-07-03	6	339	1	Female	Brown
2024	2024-07-03	6	340	1	Female	Brown
2024	2024-07-03	6	343	1	Female	Brown
2024	2024-07-03	6	345	1	Female	Brown
2024	2024-07-03	6	347	1	Female	Brown
2024	2024-07-03	6	349	1	Female	Brown
2024	2024-07-03	6	352	1	Female	Brown
2024	2024-07-03	6	353	1	Female	Brown
2024	2024-07-03	6	355	1	Female	Brown
2024	2024-07-03	6	356	1	Female	Brown
2024	2024-07-03	6	358	1	Female	Brown
2024	2024-07-03	6	360	1	Female	Brown
2024	2024-07-03	6	363	1	Female	Brown
2024	2024-07-03	6	364	1	Female	Brown
2024	2024-07-03	6	365	1	Female	Brown
2024	2024-07-03	6	366	1	Female	Brown
2024	2024-07-03	6	368	1	Female	Brown
2024	2024-07-03	6	371	1	Female	Brown
2024	2024-07-03	6	372	1	Female	Brown
2024	2024-07-03	6	377	1	Female	Brown
2024	2024-07-03	6	379	1	Female	Brown
2024	2024-07-03	6	380	1	Female	Brown
2024	2024-07-04	7	382	1	Female	Brown
2024	2024-07-04	7	383	1	Female	Brown
2024	2024-07-04	7	386	1	Female	Brown
2024	2024-07-04	7	388	1	Female	Brown
2024	2024-07-04	7	390	1	Female	Brown
2024	2024-07-04	7	392	1	Female	Brown
2024	2024-07-04	7	393	1	Female	Brown
2024	2024-07-04	7	395	1	Female	Brown
2024	2024-07-05	8	395	1	Female	Brown
2024	2024-07-04	7	397	1	Female	Brown
2024	2024-07-04	7	398	1	Female	Brown
2024	2024-07-04	7	400	1	Female	Brown
2024	2024-07-04	7	402	1	Female	Brown
2024	2024-07-04	7	403	1	Female	Brown
2024	2024-07-04	7	404	1	Female	Brown
2024	2024-07-04	7	407	1	Female	Brown
2024	2024-07-04	7	416	1	Female	Brown
2024	2024-07-04	7	418	1	Female	Brown
2024	2024-07-04	7	419	1	Female	Brown
2024	2024-07-04	7	420	1	Female	Brown
2024	2024-07-04	7	422	1	Female	Brown
2024	2024-07-04	7	423	1	Female	Brown
2024	2024-07-04	7	425	1	Female	Brown
2024	2024-07-04	7	427	1	Female	Brown
2024	2024-07-04	7	431	1	Female	Brown
2024	2024-07-04	7	432	1	Female	Brown
2024	2024-07-04	7	435	1	Female	Brown
2024	2024-07-05	8	525	1	Female	Brown
2024	2024-07-05	8	528	1	Female	Brown
2019	2019-06-06	4	112	1	Female	Brown
2019	2019-06-10	8	690	1	Female	Brown
2017	2017-06-04	1	132	1	Female	Brown
2017	2017-06-06	3	443	1	Female	Brown
2019	2019-06-11	9	791	1	Female	Brown
2017	2017-06-04	1	3	1	Female	Melanic
2017	2017-06-04	1	7	1	Female	Melanic
2017	2017-06-04	1	59	1	Female	Melanic
2017	2017-06-05	2	175	1	Female	Melanic
2017	2017-06-05	2	204	1	Female	Melanic
2017	2017-06-05	2	282	1	Female	Melanic
2017	2017-06-05	2	298	1	Female	Melanic
2017	2017-06-05	2	305	1	Female	Melanic
2017	2017-06-05	2	342	1	Female	Melanic
2017	2017-06-05	2	347	1	Female	Melanic
2017	2017-06-05	2	367	1	Female	Melanic
2017	2017-06-05	2	369	1	Female	Melanic
2017	2017-06-05	2	370	1	Female	Melanic
2017	2017-06-08	5	370	1	Female	Melanic
2017	2017-06-08	5	633	1	Female	Melanic
2017	2017-06-08	5	634	1	Female	Melanic
2017	2017-06-08	5	635	1	Female	Melanic
2017	2017-06-08	5	641	1	Female	Melanic
2017	2017-06-08	5	642	1	Female	Melanic
2017	2017-06-08	5	643	1	Female	Melanic
2017	2017-06-08	5	644	1	Female	Melanic
2017	2017-06-08	5	646	1	Female	Melanic
2017	2017-06-09	6	681	1	Female	Melanic
2017	2017-06-09	6	693	1	Female	Melanic
2017	2017-06-09	6	695	1	Female	Melanic
2017	2017-06-09	6	715	1	Female	Melanic
2017	2017-06-09	6	717	1	Female	Melanic
2017	2017-06-11	8	903	1	Female	Melanic
2017	2017-06-13	10	1112	1	Female	Melanic
2017	2017-06-13	10	1123	1	Female	Melanic
2017	2017-06-14	11	1162	1	Female	Melanic
2017	2017-06-14	11	1235	1	Female	Melanic
2017	2017-06-14	11	1267	1	Female	Melanic
2017	2017-06-15	12	1269	1	Female	Melanic
2017	2017-06-16	13	1378	1	Female	Melanic
2019	2019-06-03	1	10	1	Female	Melanic
2019	2019-06-03	1	21	1	Female	Melanic
2019	2019-06-03	1	34	1	Female	Melanic
2019	2019-06-03	1	35	1	Female	Melanic
2019	2019-06-04	2	69	1	Female	Melanic
2019	2019-06-04	2	104	1	Female	Melanic
2019	2019-06-06	4	187	1	Female	Melanic
2019	2019-06-06	4	204	1	Female	Melanic
2019	2019-06-06	4	217	1	Female	Melanic
2019	2019-06-07	5	314	1	Female	Melanic
2019	2019-06-07	5	315	1	Female	Melanic
2019	2019-06-08	6	315	1	Female	Melanic
2019	2019-06-09	7	594	1	Female	Melanic
2019	2019-06-10	8	691	1	Female	Melanic
2019	2019-06-10	8	724	1	Female	Melanic
2019	2019-06-10	8	1000	1	Female	Melanic
2019	2019-06-11	9	807	1	Female	Melanic
2019	2019-06-12	10	853	1	Female	Melanic
2019	2019-06-13	11	940	1	Female	Melanic
2019	2019-06-13	11	959	1	Female	Melanic
2019	2019-06-13	11	960	1	Female	Melanic
2019	2019-06-13	11	966	1	Female	Melanic
2019	2019-06-13	11	971	1	Female	Melanic
2019	2019-06-14	12	992	1	Female	Melanic
2021	2021-05-28	1	10	1	Female	Melanic
2021	2021-05-28	1	17	1	Female	Melanic
2021	2021-05-28	1	24	1	Female	Melanic
2021	2021-05-28	1	25	1	Female	Melanic
2021	2021-05-28	1	29	1	Female	Melanic
2021	2021-05-28	1	31	1	Female	Melanic
2021	2021-05-28	1	37	1	Female	Melanic
2021	2021-05-28	1	38	1	Female	Melanic
2021	2021-05-28	1	39	1	Female	Melanic
2021	2021-05-28	1	49	1	Female	Melanic
2021	2021-05-28	1	54	1	Female	Melanic
2021	2021-05-28	1	55	1	Female	Melanic
2021	2021-05-28	1	56	1	Female	Melanic
2021	2021-05-28	1	64	1	Female	Melanic
2021	2021-05-28	1	65	1	Female	Melanic
2021	2021-05-28	1	67	1	Female	Melanic
2021	2021-05-28	1	68	1	Female	Melanic
2021	2021-05-28	1	71	1	Female	Melanic
2021	2021-05-28	1	77	1	Female	Melanic
2021	2021-05-28	1	82	1	Female	Melanic
2021	2021-05-28	1	83	1	Female	Melanic
2021	2021-05-28	1	84	1	Female	Melanic
2021	2021-05-28	1	94	1	Female	Melanic
2021	2021-05-28	1	99	1	Female	Melanic
2021	2021-05-28	1	104	1	Female	Melanic
2021	2021-05-28	1	129	1	Female	Melanic
2021	2021-05-28	1	130	1	Female	Melanic
2021	2021-05-28	1	145	1	Female	Melanic
2021	2021-05-29	2	184	1	Female	Melanic
2021	2021-05-29	2	185	1	Female	Melanic
2021	2021-05-30	3	207	1	Female	Melanic
2021	2021-05-30	3	214	1	Female	Melanic
2021	2021-05-30	3	250	1	Female	Melanic
2021	2021-05-30	3	260	1	Female	Melanic
2021	2021-05-30	3	284	1	Female	Melanic
2021	2021-06-01	5	508	1	Female	Melanic
2021	2021-06-01	5	538	1	Female	Melanic
2021	2021-06-01	5	570	1	Female	Melanic
2021	2021-06-01	5	583	1	Female	Melanic
2021	2021-06-01	5	646	1	Female	Melanic
2021	2021-06-02	6	731	1	Female	Melanic
2021	2021-06-02	6	758	1	Female	Melanic
2021	2021-06-02	6	759	1	Female	Melanic
2021	2021-06-02	6	788	1	Female	Melanic
2021	2021-06-02	6	802	1	Female	Melanic
2021	2021-06-02	6	806	1	Female	Melanic
2021	2021-06-02	6	811	1	Female	Melanic
2021	2021-06-02	6	829	1	Female	Melanic
2021	2021-06-02	6	837	1	Female	Melanic
2021	2021-06-02	6	864	1	Female	Melanic
2021	2021-06-02	6	893	1	Female	Melanic
2021	2021-06-02	6	894	1	Female	Melanic
2021	2021-06-03	7	1085	1	Female	Melanic
2021	2021-06-04	8	1275	1	Female	Melanic
2021	2021-06-04	8	1305	1	Female	Melanic
2021	2021-06-04	8	1313	1	Female	Melanic
2021	2021-06-04	8	1389	1	Female	Melanic
2021	2021-06-04	8	1418	1	Female	Melanic
2021	2021-06-04	8	1445	1	Female	Melanic
2021	2021-06-04	8	1448	1	Female	Melanic
2021	2021-06-04	8	1449	1	Female	Melanic
2021	2021-06-05	9	1539	1	Female	Melanic
2021	2021-06-05	9	1554	1	Female	Melanic
2021	2021-06-05	9	1562	1	Female	Melanic
2021	2021-06-05	9	1563	1	Female	Melanic
2021	2021-06-05	9	1575	1	Female	Melanic
2021	2021-06-05	9	1579	1	Female	Melanic
2021	2021-06-05	9	1606	1	Female	Melanic
2021	2021-06-05	9	1624	1	Female	Melanic
2021	2021-06-05	9	1650	1	Female	Melanic
2021	2021-06-05	9	1664	1	Female	Melanic
2021	2021-06-05	9	1671	1	Female	Melanic
2021	2021-06-05	9	1726	1	Female	Melanic
2021	2021-06-05	9	1728	1	Female	Melanic
2021	2021-06-05	9	1729	1	Female	Melanic
2021	2021-06-05	9	1735	1	Female	Melanic
2021	2021-06-05	9	1736	1	Female	Melanic
2021	2021-06-05	9	1737	1	Female	Melanic
2021	2021-06-05	9	1738	1	Female	Melanic
2021	2021-06-05	9	1771	1	Female	Melanic
2021	2021-06-05	9	1792	1	Female	Melanic
2021	2021-06-05	9	1797	1	Female	Melanic
2021	2021-06-05	9	1799	1	Female	Melanic
2021	2021-06-05	9	1804	1	Female	Melanic
2021	2021-06-05	9	1809	1	Female	Melanic
2021	2021-06-04	8	1835	1	Female	Melanic
2021	2021-06-05	9	1853	1	Female	Melanic
2021	2021-06-05	9	1940	1	Female	Melanic
2021	2021-06-06	10	1987	1	Female	Melanic
2021	2021-06-06	10	1992	1	Female	Melanic
2021	2021-06-06	10	1994	1	Female	Melanic
2021	2021-06-06	10	2017	1	Female	Melanic
2021	2021-06-06	10	2026	1	Female	Melanic
2021	2021-06-06	10	2053	1	Female	Melanic
2021	2021-06-06	10	2074	1	Female	Melanic
2021	2021-06-06	10	2089	1	Female	Melanic
2021	2021-06-06	10	2090	1	Female	Melanic
2021	2021-06-06	10	2101	1	Female	Melanic
2021	2021-06-06	10	2199	1	Female	Melanic
2021	2021-06-06	10	2332	1	Female	Melanic
2021	2021-06-06	10	2415	1	Female	Melanic
2021	2021-06-06	10	2435	1	Female	Melanic
2021	2021-06-07	11	2446	1	Female	Melanic
2021	2021-06-07	11	2553	1	Female	Melanic
2021	2021-06-07	11	2575	1	Female	Melanic
2021	2021-06-07	11	2576	1	Female	Melanic
2021	2021-06-08	12	2816	1	Female	Melanic
2021	2021-06-08	12	2818	1	Female	Melanic
2021	2021-06-08	12	2820	1	Female	Melanic
2021	2021-06-08	12	2831	1	Female	Melanic
2021	2021-06-08	12	2837	1	Female	Melanic
2021	2021-06-08	12	2839	1	Female	Melanic
2021	2021-06-08	12	2840	1	Female	Melanic
2021	2021-06-08	12	2851	1	Female	Melanic
2021	2021-06-08	12	2877	1	Female	Melanic
2021	2021-06-08	12	3105	1	Female	Melanic
2021	2021-06-09	13	3240	1	Female	Melanic
2021	2021-06-09	13	3283	1	Female	Melanic
2021	2021-06-09	13	3341	1	Female	Melanic
2021	2021-06-09	13	3343	1	Female	Melanic
2021	2021-06-09	13	3365	1	Female	Melanic
2021	2021-06-09	13	3387	1	Female	Melanic
2021	2021-06-09	13	3389	1	Female	Melanic
2021	2021-06-10	14	3389	1	Female	Melanic
2021	2021-06-09	13	3390	1	Female	Melanic
2021	2021-06-09	13	3394	1	Female	Melanic
2021	2021-06-09	13	3397	1	Female	Melanic
2021	2021-06-09	13	3403	1	Female	Melanic
2021	2021-06-09	13	3406	1	Female	Melanic
2021	2021-06-11	15	3406	1	Female	Melanic
2021	2021-06-09	13	3409	1	Female	Melanic
2021	2021-06-09	13	3417	1	Female	Melanic
2021	2021-06-09	13	3468	1	Female	Melanic
2021	2021-06-09	13	3469	1	Female	Melanic
2021	2021-06-09	13	3561	1	Female	Melanic
2021	2021-06-10	14	3585	1	Female	Melanic
2021	2021-06-10	14	3615	1	Female	Melanic
2021	2021-06-10	14	3696	1	Female	Melanic
2021	2021-06-10	14	3714	1	Female	Melanic
2021	2021-06-10	14	3797	1	Female	Melanic
2021	2021-06-10	14	3847	1	Female	Melanic
2021	2021-06-10	14	3864	1	Female	Melanic
2021	2021-06-11	15	4121	1	Female	Melanic
2021	2021-06-11	15	4196	1	Female	Melanic
2021	2021-06-12	16	4486	1	Female	Melanic
2021	2021-06-12	16	4509	1	Female	Melanic
2021	2021-06-12	16	4523	1	Female	Melanic
2021	2021-06-13	17	4606	1	Female	Melanic
2021	2021-06-13	17	4726	1	Female	Melanic
2021	2021-06-14	18	4779	1	Female	Melanic
2024	2024-06-28	1	5	1	Female	Melanic
2024	2024-06-29	2	5	1	Female	Melanic
2024	2024-06-28	1	7	1	Female	Melanic
2024	2024-06-28	1	11	1	Female	Melanic
2024	2024-06-28	1	13	1	Female	Melanic
2024	2024-06-28	1	24	1	Female	Melanic
2024	2024-06-29	2	87	1	Female	Melanic
2024	2024-07-01	4	87	1	Female	Melanic
2024	2024-06-29	2	98	1	Female	Melanic
2024	2024-06-29	2	106	1	Female	Melanic
2024	2024-06-29	2	111	1	Female	Melanic
2024	2024-06-29	2	119	1	Female	Melanic
2024	2024-06-30	3	189	1	Female	Melanic
2024	2024-06-30	3	194	1	Female	Melanic
2024	2024-06-30	3	210	1	Female	Melanic
2024	2024-06-30	3	212	1	Female	Melanic
2024	2024-06-30	3	214	1	Female	Melanic
2024	2024-06-30	3	215	1	Female	Melanic
2024	2024-06-30	3	238	1	Female	Melanic
2024	2024-07-02	5	291	1	Female	Melanic
2024	2024-07-02	5	294	1	Female	Melanic
2024	2024-07-02	5	299	1	Female	Melanic
2024	2024-07-02	5	305	1	Female	Melanic
2024	2024-07-02	5	308	1	Female	Melanic
2024	2024-07-02	5	309	1	Female	Melanic
2024	2024-07-03	6	342	1	Female	Melanic
2024	2024-07-03	6	351	1	Female	Melanic
2024	2024-07-03	6	370	1	Female	Melanic
2024	2024-07-04	7	389	1	Female	Melanic
2024	2024-07-04	7	391	1	Female	Melanic
2024	2024-07-04	7	394	1	Female	Melanic
2024	2024-07-04	7	399	1	Female	Melanic
2024	2024-07-04	7	409	1	Female	Melanic
2024	2024-07-04	7	410	1	Female	Melanic
2024	2024-07-04	7	412	1	Female	Melanic
2024	2024-07-05	8	526	1	Female	Melanic
2017	2017-06-04	1	11	1	Female	Orange
2017	2017-06-04	1	155	1	Female	Orange
2017	2017-06-04	1	156	1	Female	Orange
2017	2017-06-05	2	252	1	Female	Orange
2017	2017-06-05	2	258	1	Female	Orange
2017	2017-06-05	2	283	1	Female	Orange
2017	2017-06-07	4	283	1	Female	Orange
2017	2017-06-05	2	313	1	Female	Orange
2017	2017-06-05	2	344	1	Female	Orange
2017	2017-06-05	2	346	1	Female	Orange
2017	2017-06-05	2	361	1	Female	Orange
2017	2017-06-05	2	362	1	Female	Orange
2017	2017-06-05	2	366	1	Female	Orange
2017	2017-06-08	5	636	1	Female	Orange
2017	2017-06-08	5	637	1	Female	Orange
2017	2017-06-08	5	638	1	Female	Orange
2017	2017-06-08	5	639	1	Female	Orange
2017	2017-06-09	6	682	1	Female	Orange
2017	2017-06-09	6	687	1	Female	Orange
2017	2017-06-09	6	716	1	Female	Orange
2017	2017-06-10	7	722	1	Female	Orange
2017	2017-06-11	8	912	1	Female	Orange
2017	2017-06-13	10	1102	1	Female	Orange
2017	2017-06-13	10	1108	1	Female	Orange
2017	2017-06-13	10	1130	1	Female	Orange
2019	2019-06-06	4	200	1	Female	Orange
2019	2019-06-06	4	209	1	Female	Orange
2019	2019-06-08	6	326	1	Female	Orange
2021	2021-05-28	1	7	1	Female	Orange
2021	2021-05-28	1	19	1	Female	Orange
2021	2021-05-28	1	20	1	Female	Orange
2021	2021-05-28	1	27	1	Female	Orange
2021	2021-05-28	1	28	1	Female	Orange
2021	2021-05-28	1	44	1	Female	Orange
2021	2021-05-28	1	80	1	Female	Orange
2021	2021-05-28	1	88	1	Female	Orange
2021	2021-05-28	1	93	1	Female	Orange
2021	2021-05-28	1	95	1	Female	Orange
2021	2021-05-28	1	96	1	Female	Orange
2021	2021-05-28	1	110	1	Female	Orange
2021	2021-05-28	1	122	1	Female	Orange
2021	2021-05-28	1	124	1	Female	Orange
2021	2021-05-28	1	133	1	Female	Orange
2021	2021-05-29	2	193	1	Female	Orange
2021	2021-05-30	3	277	1	Female	Orange
2021	2021-05-31	4	423	1	Female	Orange
2021	2021-05-31	4	432	1	Female	Orange
2021	2021-06-01	5	501	1	Female	Orange
2021	2021-06-01	5	507	1	Female	Orange
2021	2021-06-01	5	520	1	Female	Orange
2021	2021-06-01	5	537	1	Female	Orange
2021	2021-06-01	5	626	1	Female	Orange
2021	2021-06-02	6	748	1	Female	Orange
2021	2021-06-02	6	798	1	Female	Orange
2021	2021-06-02	6	801	1	Female	Orange
2021	2021-06-02	6	816	1	Female	Orange
2021	2021-06-03	7	926	1	Female	Orange
2021	2021-06-04	8	1357	1	Female	Orange
2021	2021-06-04	8	1450	1	Female	Orange
2021	2021-06-05	9	1541	1	Female	Orange
2021	2021-06-05	9	1612	1	Female	Orange
2021	2021-06-05	9	1648	1	Female	Orange
2021	2021-06-05	9	1739	1	Female	Orange
2021	2021-06-05	9	1856	1	Female	Orange
2021	2021-06-06	10	1978	1	Female	Orange
2021	2021-06-06	10	2008	1	Female	Orange
2021	2021-06-06	10	2015	1	Female	Orange
2021	2021-06-06	10	2049	1	Female	Orange
2021	2021-06-06	10	2064	1	Female	Orange
2021	2021-06-06	10	2073	1	Female	Orange
2021	2021-06-06	10	2135	1	Female	Orange
2021	2021-06-06	10	2336	1	Female	Orange
2021	2021-06-08	12	2865	1	Female	Orange
2021	2021-06-08	12	2874	1	Female	Orange
2021	2021-06-08	12	2926	1	Female	Orange
2021	2021-06-09	13	2926	1	Female	Orange
2021	2021-06-08	12	2962	1	Female	Orange
2021	2021-06-08	12	3000	1	Female	Orange
2021	2021-06-09	13	3115	1	Female	Orange
2021	2021-06-09	13	3119	1	Female	Orange
2021	2021-06-09	13	3127	1	Female	Orange
2021	2021-06-10	14	3127	1	Female	Orange
2021	2021-06-09	13	3171	1	Female	Orange
2021	2021-06-09	13	3192	1	Female	Orange
2021	2021-06-09	13	3229	1	Female	Orange
2021	2021-06-09	13	3334	1	Female	Orange
2021	2021-06-09	13	3347	1	Female	Orange
2021	2021-06-09	13	3388	1	Female	Orange
2021	2021-06-09	13	3438	1	Female	Orange
2021	2021-06-09	13	3475	1	Female	Orange
2021	2021-06-10	14	3820	1	Female	Orange
2021	2021-06-10	14	3857	1	Female	Orange
2021	2021-06-12	16	4442	1	Female	Orange
2021	2021-06-13	17	4661	1	Female	Orange
2021	2021-06-14	18	4847	1	Female	Orange
2024	2024-06-28	1	3	1	Female	Orange
2024	2024-06-29	2	84	1	Female	Orange
2024	2024-06-29	2	92	1	Female	Orange
2024	2024-06-29	2	99	1	Female	Orange
2024	2024-07-02	5	336	1	Female	Orange
2024	2024-07-03	6	346	1	Female	Orange
2024	2024-07-03	6	350	1	Female	Orange
2024	2024-07-03	6	354	1	Female	Orange
2024	2024-07-03	6	362	1	Female	Orange
2024	2024-07-04	7	446	1	Female	Orange
2024	2024-06-28	1	10	1	Male	Brown with orange spots
2024	2024-06-28	1	16	1	Male	Brown with orange spots
2024	2024-06-28	1	29	1	Male	Brown with orange spots
2024	2024-06-29	2	29	1	Male	Brown with orange spots
2024	2024-06-28	1	30	1	Male	Brown with orange spots
2024	2024-06-28	1	33	1	Male	Brown with orange spots
2024	2024-06-28	1	35	1	Male	Brown with orange spots
2024	2024-06-28	1	38	1	Male	Brown with orange spots
2024	2024-06-28	1	41	1	Male	Brown with orange spots
2024	2024-06-28	1	41	1	Male	Brown with orange spots
2024	2024-06-28	1	44	1	Male	Brown with orange spots
2024	2024-06-28	1	48	1	Male	Brown with orange spots
2024	2024-06-28	1	49	1	Male	Brown with orange spots
2024	2024-06-28	1	50	1	Male	Brown with orange spots
2024	2024-06-28	1	51	1	Male	Brown with orange spots
2024	2024-06-28	1	52	1	Male	Brown with orange spots
2024	2024-06-28	1	54	1	Male	Brown with orange spots
2024	2024-06-28	1	55	1	Male	Brown with orange spots
2024	2024-06-28	1	56	1	Male	Brown with orange spots
2024	2024-06-28	1	57	1	Male	Brown with orange spots
2024	2024-06-28	1	59	1	Male	Brown with orange spots
2024	2024-06-28	1	68	1	Male	Brown with orange spots
2024	2024-06-28	1	69	1	Male	Brown with orange spots
2024	2024-06-28	1	73	1	Male	Brown with orange spots
2024	2024-06-28	1	76	1	Male	Brown with orange spots
2024	2024-06-28	1	77	1	Male	Brown with orange spots
2024	2024-06-28	1	79	1	Male	Brown with orange spots
2024	2024-06-29	2	83	1	Male	Brown with orange spots
2024	2024-06-29	2	86	1	Male	Brown with orange spots
2024	2024-06-29	2	91	1	Male	Brown with orange spots
2024	2024-06-29	2	94	1	Male	Brown with orange spots
2024	2024-06-29	2	96	1	Male	Brown with orange spots
2024	2024-06-29	2	102	1	Male	Brown with orange spots
2024	2024-06-29	2	103	1	Male	Brown with orange spots
2024	2024-06-29	2	105	1	Male	Brown with orange spots
2024	2024-06-29	2	107	1	Male	Brown with orange spots
2024	2024-06-29	2	110	1	Male	Brown with orange spots
2024	2024-06-29	2	120	1	Male	Brown with orange spots
2024	2024-06-29	2	122	1	Male	Brown with orange spots
2024	2024-06-29	2	125	1	Male	Brown with orange spots
2024	2024-06-29	2	128	1	Male	Brown with orange spots
2024	2024-06-29	2	129	1	Male	Brown with orange spots
2024	2024-06-29	2	132	1	Male	Brown with orange spots
2024	2024-06-29	2	140	1	Male	Brown with orange spots
2024	2024-06-29	2	141	1	Male	Brown with orange spots
2024	2024-06-29	2	143	1	Male	Brown with orange spots
2024	2024-06-29	2	145	1	Male	Brown with orange spots
2024	2024-06-29	2	147	1	Male	Brown with orange spots
2024	2024-06-29	2	149	1	Male	Brown with orange spots
2024	2024-06-30	3	149	1	Male	Brown with orange spots
2024	2024-06-29	2	150	1	Male	Brown with orange spots
2024	2024-06-29	2	153	1	Male	Brown with orange spots
2024	2024-06-29	2	156	1	Male	Brown with orange spots
2024	2024-06-29	2	158	1	Male	Brown with orange spots
2024	2024-06-29	2	159	1	Male	Brown with orange spots
2024	2024-06-29	2	161	1	Male	Brown with orange spots
2024	2024-06-29	2	162	1	Male	Brown with orange spots
2024	2024-06-29	2	165	1	Male	Brown with orange spots
2024	2024-06-29	2	166	1	Male	Brown with orange spots
2024	2024-06-29	2	168	1	Male	Brown with orange spots
2024	2024-06-30	3	168	1	Male	Brown with orange spots
2024	2024-06-29	2	169	1	Male	Brown with orange spots
2024	2024-06-29	2	172	1	Male	Brown with orange spots
2024	2024-06-29	2	173	1	Male	Brown with orange spots
2024	2024-06-29	2	178	1	Male	Brown with orange spots
2024	2024-06-29	2	181	1	Male	Brown with orange spots
2024	2024-06-29	2	182	1	Male	Brown with orange spots
2024	2024-06-29	2	183	1	Male	Brown with orange spots
2024	2024-06-30	3	186	1	Male	Brown with orange spots
2024	2024-06-30	3	187	1	Male	Brown with orange spots
2024	2024-06-30	3	203	1	Male	Brown with orange spots
2024	2024-06-30	3	208	1	Male	Brown with orange spots
2024	2024-06-30	3	217	1	Male	Brown with orange spots
2024	2024-06-30	3	221	1	Male	Brown with orange spots
2024	2024-06-30	3	222	1	Male	Brown with orange spots
2024	2024-06-30	3	224	1	Male	Brown with orange spots
2024	2024-06-30	3	226	1	Male	Brown with orange spots
2024	2024-06-30	3	228	1	Male	Brown with orange spots
2024	2024-06-30	3	231	1	Male	Brown with orange spots
2024	2024-06-30	3	234	1	Male	Brown with orange spots
2024	2024-06-30	3	236	1	Male	Brown with orange spots
2024	2024-06-30	3	237	1	Male	Brown with orange spots
2024	2024-06-30	3	239	1	Male	Brown with orange spots
2024	2024-06-30	3	240	1	Male	Brown with orange spots
2024	2024-06-30	3	242	1	Male	Brown with orange spots
2024	2024-06-30	3	243	1	Male	Brown with orange spots
2024	2024-06-30	3	244	1	Male	Brown with orange spots
2024	2024-06-30	3	247	1	Male	Brown with orange spots
2024	2024-06-30	3	251	1	Male	Brown with orange spots
2024	2024-06-30	3	253	1	Male	Brown with orange spots
2024	2024-06-30	3	255	1	Male	Brown with orange spots
2024	2024-06-30	3	256	1	Male	Brown with orange spots
2024	2024-06-30	3	258	1	Male	Brown with orange spots
2024	2024-06-30	3	260	1	Male	Brown with orange spots
2024	2024-06-30	3	262	1	Male	Brown with orange spots
2024	2024-07-01	4	272	1	Male	Brown with orange spots
2024	2024-07-01	4	279	1	Male	Brown with orange spots
2024	2024-07-01	4	283	1	Male	Brown with orange spots
2024	2024-07-01	4	286	1	Male	Brown with orange spots
2024	2024-07-01	4	287	1	Male	Brown with orange spots
2024	2024-07-02	5	327	1	Male	Brown with orange spots
2024	2024-07-02	5	328	1	Male	Brown with orange spots
2024	2024-07-02	5	334	1	Male	Brown with orange spots
2024	2024-07-03	6	341	1	Male	Brown with orange spots
2024	2024-07-03	6	344	1	Male	Brown with orange spots
2024	2024-07-03	6	359	1	Male	Brown with orange spots
2024	2024-07-03	6	361	1	Male	Brown with orange spots
2024	2024-07-03	6	376	1	Male	Brown with orange spots
2024	2024-07-03	6	381	1	Male	Brown with orange spots
2024	2024-07-04	7	387	1	Male	Brown with orange spots
2024	2024-07-04	7	406	1	Male	Brown with orange spots
2024	2024-07-04	7	424	1	Male	Brown with orange spots
2024	2024-07-04	7	430	1	Male	Brown with orange spots
2024	2024-07-04	7	434	1	Male	Brown with orange spots
2024	2024-07-04	7	440	1	Male	Brown with orange spots
2024	2024-07-04	7	441	1	Male	Brown with orange spots
2024	2024-07-04	7	444	1	Male	Brown with orange spots
2024	2024-07-05	8	444	1	Male	Brown with orange spots
2024	2024-07-04	7	445	1	Male	Brown with orange spots
2024	2024-07-05	8	455	1	Male	Brown with orange spots
2024	2024-07-05	8	458	1	Male	Brown with orange spots
2024	2024-07-05	8	473	1	Male	Brown with orange spots
2024	2024-07-05	8	479	1	Male	Brown with orange spots
2024	2024-07-05	8	481	1	Male	Brown with orange spots
2024	2024-07-05	8	489	1	Male	Brown with orange spots
2024	2024-07-05	8	490	1	Male	Brown with orange spots
2024	2024-07-05	8	502	1	Male	Brown with orange spots
2024	2024-07-05	8	508	1	Male	Brown with orange spots
2024	2024-07-05	8	520	1	Male	Brown with orange spots
2024	2024-07-05	8	523	1	Male	Brown with orange spots
2024	2024-07-05	8	531	1	Male	Brown with orange spots
2017	2017-06-04	1	79	1	Male	Brown with orange spots
2017	2017-06-04	1	90	1	Male	Brown with orange spots
2017	2017-06-04	1	124	1	Male	Brown with orange spots
2017	2017-06-04	1	126	1	Male	Brown with orange spots
2017	2017-06-04	1	127	1	Male	Brown with orange spots
2017	2017-06-04	1	131	1	Male	Brown with orange spots
2017	2017-06-04	1	142	1	Male	Brown with orange spots
2017	2017-06-04	1	168	1	Male	Brown with orange spots
2017	2017-06-05	2	179	1	Male	Brown with orange spots
2017	2017-06-06	3	179	1	Male	Brown with orange spots
2017	2017-06-05	2	200	1	Male	Brown with orange spots
2017	2017-06-05	2	202	1	Male	Brown with orange spots
2017	2017-06-06	3	202	1	Male	Brown with orange spots
2017	2017-06-05	2	212	1	Male	Brown with orange spots
2017	2017-06-05	2	223	1	Male	Brown with orange spots
2017	2017-06-06	3	223	1	Male	Brown with orange spots
2017	2017-06-05	2	242	1	Male	Brown with orange spots
2017	2017-06-05	2	266	1	Male	Brown with orange spots
2017	2017-06-05	2	273	1	Male	Brown with orange spots
2017	2017-06-05	2	275	1	Male	Brown with orange spots
2017	2017-06-05	2	286	1	Male	Brown with orange spots
2017	2017-06-05	2	290	1	Male	Brown with orange spots
2017	2017-06-05	2	299	1	Male	Brown with orange spots
2017	2017-06-08	5	299	1	Male	Brown with orange spots
2017	2017-06-05	2	307	1	Male	Brown with orange spots
2017	2017-06-05	2	364	1	Male	Brown with orange spots
2017	2017-06-05	2	376	1	Male	Brown with orange spots
2017	2017-06-06	3	423	1	Male	Brown with orange spots
2017	2017-06-06	3	436	1	Male	Brown with orange spots
2017	2017-06-06	3	451	1	Male	Brown with orange spots
2017	2017-06-08	5	590	1	Male	Brown with orange spots
2017	2017-06-08	5	619	1	Male	Brown with orange spots
2017	2017-06-11	8	619	1	Male	Brown with orange spots
2017	2017-06-09	6	666	1	Male	Brown with orange spots
2017	2017-06-09	6	688	1	Male	Brown with orange spots
2017	2017-06-10	7	735	1	Male	Brown with orange spots
2017	2017-06-10	7	742	1	Male	Brown with orange spots
2017	2017-06-10	7	761	1	Male	Brown with orange spots
2017	2017-06-10	7	777	1	Male	Brown with orange spots
2017	2017-06-10	7	783	1	Male	Brown with orange spots
2017	2017-06-11	8	812	1	Male	Brown with orange spots
2017	2017-06-11	8	830	1	Male	Brown with orange spots
2017	2017-06-12	9	830	1	Male	Brown with orange spots
2017	2017-06-11	8	840	1	Male	Brown with orange spots
2017	2017-06-11	8	899	1	Male	Brown with orange spots
2017	2017-06-12	9	936	1	Male	Brown with orange spots
2017	2017-06-12	9	946	1	Male	Brown with orange spots
2017	2017-06-12	9	963	1	Male	Brown with orange spots
2017	2017-06-14	11	1233	1	Male	Brown with orange spots
2017	2017-06-16	13	1393	1	Male	Brown with orange spots
2019	2019-06-03	1	2	1	Male	Brown with orange spots
2019	2019-06-06	4	114	1	Male	Brown with orange spots
2019	2019-06-06	4	117	1	Male	Brown with orange spots
2019	2019-06-06	4	148	1	Male	Brown with orange spots
2019	2019-06-06	4	155	1	Male	Brown with orange spots
2019	2019-06-06	4	170	1	Male	Brown with orange spots
2019	2019-06-06	4	178	1	Male	Brown with orange spots
2019	2019-06-06	4	196	1	Male	Brown with orange spots
2019	2019-06-07	5	229	1	Male	Brown with orange spots
2019	2019-06-07	5	281	1	Male	Brown with orange spots
2019	2019-06-07	5	285	1	Male	Brown with orange spots
2019	2019-06-07	5	292	1	Male	Brown with orange spots
2019	2019-06-07	5	301	1	Male	Brown with orange spots
2019	2019-06-08	6	367	1	Male	Brown with orange spots
2019	2019-06-08	6	386	1	Male	Brown with orange spots
2019	2019-06-08	6	387	1	Male	Brown with orange spots
2019	2019-06-08	6	425	1	Male	Brown with orange spots
2019	2019-06-08	6	452	1	Male	Brown with orange spots
2019	2019-06-08	6	473	1	Male	Brown with orange spots
2019	2019-06-09	7	995	1	Male	Brown with orange spots
2019	2019-06-10	8	601	1	Male	Brown with orange spots
2019	2019-06-10	8	628	1	Male	Brown with orange spots
2019	2019-06-10	8	629	1	Male	Brown with orange spots
2019	2019-06-10	8	638	1	Male	Brown with orange spots
2019	2019-06-10	8	653	1	Male	Brown with orange spots
2019	2019-06-10	8	663	1	Male	Brown with orange spots
2019	2019-06-10	8	708	1	Male	Brown with orange spots
2019	2019-06-10	8	723	1	Male	Brown with orange spots
2019	2019-06-12	10	850	1	Male	Brown with orange spots
2019	2019-06-12	10	858	1	Male	Brown with orange spots
2019	2019-06-12	10	880	1	Male	Brown with orange spots
2019	2019-06-12	10	882	1	Male	Brown with orange spots
2019	2019-06-13	11	958	1	Male	Brown with orange spots
2019	2019-06-14	12	988	1	Male	Brown with orange spots
2021	2021-05-30	3	197	1	Male	Brown with orange spots
2021	2021-05-30	3	237	1	Male	Brown with orange spots
2021	2021-05-30	3	240	1	Male	Brown with orange spots
2021	2021-05-30	3	252	1	Male	Brown with orange spots
2021	2021-05-30	3	254	1	Male	Brown with orange spots
2021	2021-05-30	3	261	1	Male	Brown with orange spots
2021	2021-05-30	3	268	1	Male	Brown with orange spots
2021	2021-05-30	3	272	1	Male	Brown with orange spots
2021	2021-05-30	3	291	1	Male	Brown with orange spots
2021	2021-05-31	4	338	1	Male	Brown with orange spots
2021	2021-05-31	4	342	1	Male	Brown with orange spots
2021	2021-05-31	4	345	1	Male	Brown with orange spots
2021	2021-05-31	4	349	1	Male	Brown with orange spots
2021	2021-05-31	4	354	1	Male	Brown with orange spots
2021	2021-05-31	4	367	1	Male	Brown with orange spots
2021	2021-05-31	4	395	1	Male	Brown with orange spots
2021	2021-05-31	4	435	1	Male	Brown with orange spots
2021	2021-05-31	4	440	1	Male	Brown with orange spots
2021	2021-05-31	4	442	1	Male	Brown with orange spots
2021	2021-05-31	4	450	1	Male	Brown with orange spots
2021	2021-05-31	4	470	1	Male	Brown with orange spots
2021	2021-05-31	4	481	1	Male	Brown with orange spots
2021	2021-06-01	5	500	1	Male	Brown with orange spots
2021	2021-06-01	5	511	1	Male	Brown with orange spots
2021	2021-06-01	5	548	1	Male	Brown with orange spots
2021	2021-06-01	5	564	1	Male	Brown with orange spots
2021	2021-06-01	5	568	1	Male	Brown with orange spots
2021	2021-06-01	5	595	1	Male	Brown with orange spots
2021	2021-06-01	5	596	1	Male	Brown with orange spots
2021	2021-06-01	5	613	1	Male	Brown with orange spots
2021	2021-06-01	5	624	1	Male	Brown with orange spots
2021	2021-06-02	6	706	1	Male	Brown with orange spots
2021	2021-06-02	6	737	1	Male	Brown with orange spots
2021	2021-06-02	6	743	1	Male	Brown with orange spots
2021	2021-06-02	6	746	1	Male	Brown with orange spots
2021	2021-06-02	6	757	1	Male	Brown with orange spots
2021	2021-06-02	6	761	1	Male	Brown with orange spots
2021	2021-06-02	6	765	1	Male	Brown with orange spots
2021	2021-06-02	6	782	1	Male	Brown with orange spots
2021	2021-06-02	6	789	1	Male	Brown with orange spots
2021	2021-06-02	6	818	1	Male	Brown with orange spots
2021	2021-06-02	6	830	1	Male	Brown with orange spots
2021	2021-06-02	6	835	1	Male	Brown with orange spots
2021	2021-06-02	6	845	1	Male	Brown with orange spots
2021	2021-06-02	6	896	1	Male	Brown with orange spots
2021	2021-06-02	6	907	1	Male	Brown with orange spots
2021	2021-06-02	6	917	1	Male	Brown with orange spots
2021	2021-06-03	7	919	1	Male	Brown with orange spots
2021	2021-06-03	7	930	1	Male	Brown with orange spots
2021	2021-06-03	7	933	1	Male	Brown with orange spots
2021	2021-06-03	7	940	1	Male	Brown with orange spots
2021	2021-06-03	7	963	1	Male	Brown with orange spots
2021	2021-06-03	7	970	1	Male	Brown with orange spots
2021	2021-06-02	6	979	1	Male	Brown with orange spots
2021	2021-06-03	7	1011	1	Male	Brown with orange spots
2021	2021-06-03	7	1016	1	Male	Brown with orange spots
2021	2021-06-06	10	1016	1	Male	Brown with orange spots
2021	2021-06-03	7	1031	1	Male	Brown with orange spots
2021	2021-06-03	7	1035	1	Male	Brown with orange spots
2021	2021-06-03	7	1074	1	Male	Brown with orange spots
2021	2021-06-03	7	1078	1	Male	Brown with orange spots
2021	2021-06-03	7	1093	1	Male	Brown with orange spots
2021	2021-06-03	7	1100	1	Male	Brown with orange spots
2021	2021-06-03	7	1112	1	Male	Brown with orange spots
2021	2021-06-04	8	1175	1	Male	Brown with orange spots
2021	2021-06-04	8	1182	1	Male	Brown with orange spots
2021	2021-06-04	8	1183	1	Male	Brown with orange spots
2021	2021-06-04	8	1184	1	Male	Brown with orange spots
2021	2021-06-04	8	1195	1	Male	Brown with orange spots
2021	2021-06-04	8	1200	1	Male	Brown with orange spots
2021	2021-06-04	8	1228	1	Male	Brown with orange spots
2021	2021-06-04	8	1271	1	Male	Brown with orange spots
2021	2021-06-04	8	1286	1	Male	Brown with orange spots
2021	2021-06-04	8	1302	1	Male	Brown with orange spots
2021	2021-06-04	8	1307	1	Male	Brown with orange spots
2021	2021-06-04	8	1321	1	Male	Brown with orange spots
2021	2021-06-04	8	1325	1	Male	Brown with orange spots
2021	2021-06-04	8	1338	1	Male	Brown with orange spots
2021	2021-06-04	8	1370	1	Male	Brown with orange spots
2021	2021-06-04	8	1417	1	Male	Brown with orange spots
2021	2021-06-04	8	1425	1	Male	Brown with orange spots
2021	2021-06-04	8	1439	1	Male	Brown with orange spots
2021	2021-06-06	10	1439	1	Male	Brown with orange spots
2021	2021-06-04	8	1467	1	Male	Brown with orange spots
2021	2021-06-04	8	1509	1	Male	Brown with orange spots
2021	2021-06-04	8	1511	1	Male	Brown with orange spots
2021	2021-06-05	9	1542	1	Male	Brown with orange spots
2021	2021-06-05	9	1543	1	Male	Brown with orange spots
2021	2021-06-05	9	1578	1	Male	Brown with orange spots
2021	2021-06-05	9	1580	1	Male	Brown with orange spots
2021	2021-06-06	10	1580	1	Male	Brown with orange spots
2021	2021-06-05	9	1583	1	Male	Brown with orange spots
2021	2021-06-05	9	1593	1	Male	Brown with orange spots
2021	2021-06-05	9	1594	1	Male	Brown with orange spots
2021	2021-06-05	9	1610	1	Male	Brown with orange spots
2021	2021-06-05	9	1655	1	Male	Brown with orange spots
2021	2021-06-05	9	1656	1	Male	Brown with orange spots
2021	2021-06-05	9	1660	1	Male	Brown with orange spots
2021	2021-06-05	9	1668	1	Male	Brown with orange spots
2021	2021-06-05	9	1679	1	Male	Brown with orange spots
2021	2021-06-05	9	1699	1	Male	Brown with orange spots
2021	2021-06-05	9	1717	1	Male	Brown with orange spots
2021	2021-06-05	9	1752	1	Male	Brown with orange spots
2021	2021-06-05	9	1760	1	Male	Brown with orange spots
2021	2021-06-05	9	1782	1	Male	Brown with orange spots
2021	2021-06-05	9	1841	1	Male	Brown with orange spots
2021	2021-06-05	9	1885	1	Male	Brown with orange spots
2021	2021-06-05	9	1889	1	Male	Brown with orange spots
2021	2021-06-05	9	1904	1	Male	Brown with orange spots
2021	2021-06-05	9	1916	1	Male	Brown with orange spots
2021	2021-06-06	10	1916	1	Male	Brown with orange spots
2021	2021-06-05	9	1929	1	Male	Brown with orange spots
2021	2021-06-05	9	1973	1	Male	Brown with orange spots
2021	2021-06-06	10	1973	1	Male	Brown with orange spots
2021	2021-06-06	10	2006	1	Male	Brown with orange spots
2021	2021-06-06	10	2020	1	Male	Brown with orange spots
2021	2021-06-06	10	2038	1	Male	Brown with orange spots
2021	2021-06-07	11	2038	1	Male	Brown with orange spots
2021	2021-06-06	10	2047	1	Male	Brown with orange spots
2021	2021-06-06	10	2081	1	Male	Brown with orange spots
2021	2021-06-06	10	2136	1	Male	Brown with orange spots
2021	2021-06-07	11	2136	1	Male	Brown with orange spots
2021	2021-06-06	10	2149	1	Male	Brown with orange spots
2021	2021-06-06	10	2153	1	Male	Brown with orange spots
2021	2021-06-06	10	2157	1	Male	Brown with orange spots
2021	2021-06-06	10	2208	1	Male	Brown with orange spots
2021	2021-06-06	10	2219	1	Male	Brown with orange spots
2021	2021-06-06	10	2244	1	Male	Brown with orange spots
2021	2021-06-06	10	2250	1	Male	Brown with orange spots
2021	2021-06-06	10	2256	1	Male	Brown with orange spots
2021	2021-06-06	10	2357	1	Male	Brown with orange spots
2021	2021-06-06	10	2393	1	Male	Brown with orange spots
2021	2021-06-06	10	2406	1	Male	Brown with orange spots
2021	2021-06-06	10	2411	1	Male	Brown with orange spots
2021	2021-06-06	10	2422	1	Male	Brown with orange spots
2021	2021-06-06	10	2431	1	Male	Brown with orange spots
2021	2021-06-07	11	2455	1	Male	Brown with orange spots
2021	2021-06-07	11	2488	1	Male	Brown with orange spots
2021	2021-06-07	11	2508	1	Male	Brown with orange spots
2021	2021-06-07	11	2521	1	Male	Brown with orange spots
2021	2021-06-07	11	2565	1	Male	Brown with orange spots
2021	2021-06-07	11	2570	1	Male	Brown with orange spots
2021	2021-06-08	12	2812	1	Male	Brown with orange spots
2021	2021-06-08	12	2879	1	Male	Brown with orange spots
2021	2021-06-08	12	2888	1	Male	Brown with orange spots
2021	2021-06-08	12	2912	1	Male	Brown with orange spots
2021	2021-06-08	12	2929	1	Male	Brown with orange spots
2021	2021-06-08	12	2936	1	Male	Brown with orange spots
2021	2021-06-08	12	2999	1	Male	Brown with orange spots
2021	2021-06-08	12	3016	1	Male	Brown with orange spots
2021	2021-06-09	13	3016	1	Male	Brown with orange spots
2021	2021-06-08	12	3054	1	Male	Brown with orange spots
2021	2021-06-09	13	3110	1	Male	Brown with orange spots
2021	2021-06-09	13	3117	1	Male	Brown with orange spots
2021	2021-06-09	13	3134	1	Male	Brown with orange spots
2021	2021-06-09	13	3209	1	Male	Brown with orange spots
2021	2021-06-09	13	3213	1	Male	Brown with orange spots
2021	2021-06-09	13	3227	1	Male	Brown with orange spots
2021	2021-06-09	13	3246	1	Male	Brown with orange spots
2021	2021-06-09	13	3261	1	Male	Brown with orange spots
2021	2021-06-09	13	3266	1	Male	Brown with orange spots
2021	2021-06-09	13	3330	1	Male	Brown with orange spots
2021	2021-06-09	13	3351	1	Male	Brown with orange spots
2021	2021-06-09	13	3352	1	Male	Brown with orange spots
2021	2021-06-09	13	3408	1	Male	Brown with orange spots
2021	2021-06-09	13	3414	1	Male	Brown with orange spots
2021	2021-06-09	13	3436	1	Male	Brown with orange spots
2021	2021-06-10	14	3570	1	Male	Brown with orange spots
2021	2021-06-10	14	3586	1	Male	Brown with orange spots
2021	2021-06-10	14	3635	1	Male	Brown with orange spots
2021	2021-06-10	14	3639	1	Male	Brown with orange spots
2021	2021-06-10	14	3645	1	Male	Brown with orange spots
2021	2021-06-10	14	3656	1	Male	Brown with orange spots
2021	2021-06-10	14	3665	1	Male	Brown with orange spots
2021	2021-06-10	14	3691	1	Male	Brown with orange spots
2021	2021-06-10	14	3699	1	Male	Brown with orange spots
2021	2021-06-10	14	3701	1	Male	Brown with orange spots
2021	2021-06-10	14	3744	1	Male	Brown with orange spots
2021	2021-06-10	14	3802	1	Male	Brown with orange spots
2021	2021-06-10	14	3809	1	Male	Brown with orange spots
2021	2021-06-10	14	3860	1	Male	Brown with orange spots
2021	2021-06-10	14	3881	1	Male	Brown with orange spots
2021	2021-06-10	14	3892	1	Male	Brown with orange spots
2021	2021-06-10	14	4023	1	Male	Brown with orange spots
2021	2021-06-10	14	4047	1	Male	Brown with orange spots
2021	2021-06-10	14	4075	1	Male	Brown with orange spots
2021	2021-06-10	14	4082	1	Male	Brown with orange spots
2021	2021-06-10	14	4083	1	Male	Brown with orange spots
2021	2021-06-11	15	4108	1	Male	Brown with orange spots
2021	2021-06-11	15	4112	1	Male	Brown with orange spots
2021	2021-06-11	15	4125	1	Male	Brown with orange spots
2021	2021-06-11	15	4142	1	Male	Brown with orange spots
2021	2021-06-11	15	4167	1	Male	Brown with orange spots
2021	2021-06-11	15	4210	1	Male	Brown with orange spots
2021	2021-06-11	15	4217	1	Male	Brown with orange spots
2021	2021-06-11	15	4233	1	Male	Brown with orange spots
2021	2021-06-11	15	4283	1	Male	Brown with orange spots
2021	2021-06-11	15	4293	1	Male	Brown with orange spots
2021	2021-06-11	15	4302	1	Male	Brown with orange spots
2021	2021-06-11	15	4316	1	Male	Brown with orange spots
2021	2021-06-11	15	4339	1	Male	Brown with orange spots
2021	2021-06-11	15	4367	1	Male	Brown with orange spots
2021	2021-06-11	15	4368	1	Male	Brown with orange spots
2021	2021-06-11	15	4374	1	Male	Brown with orange spots
2021	2021-06-11	15	4382	1	Male	Brown with orange spots
2021	2021-06-11	15	4388	1	Male	Brown with orange spots
2021	2021-06-11	15	4391	1	Male	Brown with orange spots
2021	2021-06-12	16	4454	1	Male	Brown with orange spots
2021	2021-06-12	16	4460	1	Male	Brown with orange spots
2021	2021-06-12	16	4463	1	Male	Brown with orange spots
2021	2021-06-12	16	4464	1	Male	Brown with orange spots
2021	2021-06-12	16	4498	1	Male	Brown with orange spots
2021	2021-06-12	16	4499	1	Male	Brown with orange spots
2021	2021-06-12	16	4526	1	Male	Brown with orange spots
2021	2021-06-12	16	4534	1	Male	Brown with orange spots
2021	2021-06-13	17	4611	1	Male	Brown with orange spots
2021	2021-06-13	17	4631	1	Male	Brown with orange spots
2021	2021-06-13	17	4671	1	Male	Brown with orange spots
2021	2021-06-13	17	4718	1	Male	Brown with orange spots
2021	2021-06-13	17	4729	1	Male	Brown with orange spots
2021	2021-06-13	17	4754	1	Male	Brown with orange spots
2021	2021-06-13	17	4762	1	Male	Brown with orange spots
2021	2021-06-14	18	4827	1	Male	Brown with orange spots
2017	2017-06-04	1	2	1	Male	Dark brown
2017	2017-06-04	1	4	1	Male	Dark brown
2017	2017-06-04	1	5	1	Male	Dark brown
2017	2017-06-04	1	10	1	Male	Dark brown
2017	2017-06-04	1	15	1	Male	Dark brown
2017	2017-06-04	1	16	1	Male	Dark brown
2017	2017-06-04	1	17	1	Male	Dark brown
2017	2017-06-04	1	19	1	Male	Dark brown
2017	2017-06-04	1	20	1	Male	Dark brown
2017	2017-06-04	1	28	1	Male	Dark brown
2017	2017-06-04	1	30	1	Male	Dark brown
2017	2017-06-04	1	36	1	Male	Dark brown
2017	2017-06-04	1	40	1	Male	Dark brown
2017	2017-06-04	1	41	1	Male	Dark brown
2017	2017-06-04	1	42	1	Male	Dark brown
2017	2017-06-04	1	44	1	Male	Dark brown
2017	2017-06-04	1	54	1	Male	Dark brown
2017	2017-06-05	2	54	1	Male	Dark brown
2017	2017-06-04	1	62	1	Male	Dark brown
2017	2017-06-04	1	63	1	Male	Dark brown
2017	2017-06-04	1	111	1	Male	Dark brown
2017	2017-06-05	2	111	1	Male	Dark brown
2017	2017-06-04	1	113	1	Male	Dark brown
2017	2017-06-04	1	133	1	Male	Dark brown
2017	2017-06-04	1	154	1	Male	Dark brown
2017	2017-06-04	1	169	1	Male	Dark brown
2017	2017-06-05	2	183	1	Male	Dark brown
2017	2017-06-07	4	183	1	Male	Dark brown
2017	2017-06-05	2	184	1	Male	Dark brown
2017	2017-06-06	3	184	1	Male	Dark brown
2017	2017-06-05	2	193	1	Male	Dark brown
2017	2017-06-05	2	197	1	Male	Dark brown
2017	2017-06-06	3	197	1	Male	Dark brown
2017	2017-06-05	2	208	1	Male	Dark brown
2017	2017-06-06	3	208	1	Male	Dark brown
2017	2017-06-05	2	216	1	Male	Dark brown
2017	2017-06-05	2	218	1	Male	Dark brown
2017	2017-06-05	2	222	1	Male	Dark brown
2017	2017-06-05	2	232	1	Male	Dark brown
2017	2017-06-05	2	240	1	Male	Dark brown
2017	2017-06-05	2	249	1	Male	Dark brown
2017	2017-06-07	4	249	1	Male	Dark brown
2017	2017-06-05	2	256	1	Male	Dark brown
2017	2017-06-05	2	257	1	Male	Dark brown
2017	2017-06-05	2	265	1	Male	Dark brown
2017	2017-06-05	2	279	1	Male	Dark brown
2017	2017-06-06	3	279	1	Male	Dark brown
2017	2017-06-05	2	289	1	Male	Dark brown
2017	2017-06-05	2	291	1	Male	Dark brown
2017	2017-06-05	2	295	1	Male	Dark brown
2017	2017-06-05	2	301	1	Male	Dark brown
2017	2017-06-05	2	302	1	Male	Dark brown
2017	2017-06-05	2	304	1	Male	Dark brown
2017	2017-06-05	2	311	1	Male	Dark brown
2017	2017-06-06	3	311	1	Male	Dark brown
2017	2017-06-05	2	319	1	Male	Dark brown
2017	2017-06-06	3	319	1	Male	Dark brown
2017	2017-06-11	8	319	1	Male	Dark brown
2017	2017-06-05	2	321	1	Male	Dark brown
2017	2017-06-05	2	332	1	Male	Dark brown
2017	2017-06-05	2	337	1	Male	Dark brown
2017	2017-06-05	2	348	1	Male	Dark brown
2017	2017-06-05	2	350	1	Male	Dark brown
2017	2017-06-05	2	356	1	Male	Dark brown
2017	2017-06-05	2	365	1	Male	Dark brown
2017	2017-06-05	2	371	1	Male	Dark brown
2017	2017-06-05	2	373	1	Male	Dark brown
2017	2017-06-05	2	380	1	Male	Dark brown
2017	2017-06-06	3	382	1	Male	Dark brown
2017	2017-06-06	3	383	1	Male	Dark brown
2017	2017-06-06	3	388	1	Male	Dark brown
2017	2017-06-06	3	391	1	Male	Dark brown
2017	2017-06-06	3	393	1	Male	Dark brown
2017	2017-06-06	3	395	1	Male	Dark brown
2017	2017-06-06	3	396	1	Male	Dark brown
2017	2017-06-06	3	399	1	Male	Dark brown
2017	2017-06-06	3	403	1	Male	Dark brown
2017	2017-06-06	3	405	1	Male	Dark brown
2017	2017-06-06	3	408	1	Male	Dark brown
2017	2017-06-06	3	412	1	Male	Dark brown
2017	2017-06-06	3	414	1	Male	Dark brown
2017	2017-06-06	3	417	1	Male	Dark brown
2017	2017-06-06	3	418	1	Male	Dark brown
2017	2017-06-06	3	420	1	Male	Dark brown
2017	2017-06-12	9	420	1	Male	Dark brown
2017	2017-06-06	3	421	1	Male	Dark brown
2017	2017-06-06	3	424	1	Male	Dark brown
2017	2017-06-06	3	425	1	Male	Dark brown
2017	2017-06-06	3	426	1	Male	Dark brown
2017	2017-06-07	4	426	1	Male	Dark brown
2017	2017-06-06	3	427	1	Male	Dark brown
2017	2017-06-07	4	427	1	Male	Dark brown
2017	2017-06-06	3	428	1	Male	Dark brown
2017	2017-06-06	3	431	1	Male	Dark brown
2017	2017-06-06	3	432	1	Male	Dark brown
2017	2017-06-06	3	434	1	Male	Dark brown
2017	2017-06-06	3	438	1	Male	Dark brown
2017	2017-06-06	3	439	1	Male	Dark brown
2017	2017-06-06	3	440	1	Male	Dark brown
2017	2017-06-06	3	441	1	Male	Dark brown
2017	2017-06-07	4	441	1	Male	Dark brown
2017	2017-06-06	3	444	1	Male	Dark brown
2017	2017-06-06	3	445	1	Male	Dark brown
2017	2017-06-12	9	445	1	Male	Dark brown
2017	2017-06-07	4	460	1	Male	Dark brown
2017	2017-06-07	4	461	1	Male	Dark brown
2017	2017-06-07	4	462	1	Male	Dark brown
2017	2017-06-07	4	466	1	Male	Dark brown
2017	2017-06-07	4	479	1	Male	Dark brown
2017	2017-06-07	4	483	1	Male	Dark brown
2017	2017-06-07	4	484	1	Male	Dark brown
2017	2017-06-07	4	487	1	Male	Dark brown
2017	2017-06-10	7	487	1	Male	Dark brown
2017	2017-06-07	4	488	1	Male	Dark brown
2017	2017-06-07	4	491	1	Male	Dark brown
2017	2017-06-07	4	492	1	Male	Dark brown
2017	2017-06-07	4	499	1	Male	Dark brown
2017	2017-06-07	4	501	1	Male	Dark brown
2017	2017-06-07	4	506	1	Male	Dark brown
2017	2017-06-07	4	512	1	Male	Dark brown
2017	2017-06-07	4	514	1	Male	Dark brown
2017	2017-06-07	4	526	1	Male	Dark brown
2017	2017-06-08	5	543	1	Male	Dark brown
2017	2017-06-08	5	556	1	Male	Dark brown
2017	2017-06-08	5	557	1	Male	Dark brown
2017	2017-06-08	5	565	1	Male	Dark brown
2017	2017-06-08	5	567	1	Male	Dark brown
2017	2017-06-08	5	568	1	Male	Dark brown
2017	2017-06-08	5	570	1	Male	Dark brown
2017	2017-06-08	5	571	1	Male	Dark brown
2017	2017-06-08	5	580	1	Male	Dark brown
2017	2017-06-08	5	581	1	Male	Dark brown
2017	2017-06-08	5	584	1	Male	Dark brown
2017	2017-06-08	5	585	1	Male	Dark brown
2017	2017-06-08	5	592	1	Male	Dark brown
2017	2017-06-08	5	593	1	Male	Dark brown
2017	2017-06-08	5	625	1	Male	Dark brown
2017	2017-06-09	6	654	1	Male	Dark brown
2017	2017-06-09	6	659	1	Male	Dark brown
2017	2017-06-09	6	660	1	Male	Dark brown
2017	2017-06-09	6	672	1	Male	Dark brown
2017	2017-06-09	6	689	1	Male	Dark brown
2017	2017-06-09	6	713	1	Male	Dark brown
2017	2017-06-10	7	725	1	Male	Dark brown
2017	2017-06-10	7	741	1	Male	Dark brown
2017	2017-06-10	7	747	1	Male	Dark brown
2017	2017-06-11	8	747	1	Male	Dark brown
2017	2017-06-10	7	766	1	Male	Dark brown
2017	2017-06-10	7	768	1	Male	Dark brown
2017	2017-06-10	7	771	1	Male	Dark brown
2017	2017-06-10	7	772	1	Male	Dark brown
2017	2017-06-12	9	772	1	Male	Dark brown
2017	2017-06-10	7	776	1	Male	Dark brown
2017	2017-06-10	7	778	1	Male	Dark brown
2017	2017-06-10	7	790	1	Male	Dark brown
2017	2017-06-10	7	793	1	Male	Dark brown
2017	2017-06-10	7	794	1	Male	Dark brown
2017	2017-06-10	7	798	1	Male	Dark brown
2017	2017-06-10	7	799	1	Male	Dark brown
2017	2017-06-10	7	800	1	Male	Dark brown
2017	2017-06-10	7	805	1	Male	Dark brown
2017	2017-06-11	8	823	1	Male	Dark brown
2017	2017-06-11	8	834	1	Male	Dark brown
2017	2017-06-12	9	834	1	Male	Dark brown
2017	2017-06-11	8	852	1	Male	Dark brown
2017	2017-06-11	8	871	1	Male	Dark brown
2017	2017-06-11	8	874	1	Male	Dark brown
2017	2017-06-11	8	876	1	Male	Dark brown
2017	2017-06-11	8	882	1	Male	Dark brown
2017	2017-06-11	8	884	1	Male	Dark brown
2017	2017-06-11	8	887	1	Male	Dark brown
2017	2017-06-11	8	890	1	Male	Dark brown
2017	2017-06-11	8	893	1	Male	Dark brown
2017	2017-06-11	8	896	1	Male	Dark brown
2017	2017-06-11	8	898	1	Male	Dark brown
2017	2017-06-14	11	898	1	Male	Dark brown
2017	2017-06-11	8	900	1	Male	Dark brown
2017	2017-06-11	8	911	1	Male	Dark brown
2017	2017-06-11	8	914	1	Male	Dark brown
2017	2017-06-11	8	915	1	Male	Dark brown
2017	2017-06-11	8	923	1	Male	Dark brown
2017	2017-06-11	8	924	1	Male	Dark brown
2017	2017-06-11	8	925	1	Male	Dark brown
2017	2017-06-11	8	927	1	Male	Dark brown
2017	2017-06-11	8	930	1	Male	Dark brown
2017	2017-06-11	8	931	1	Male	Dark brown
2017	2017-06-12	9	935	1	Male	Dark brown
2017	2017-06-12	9	939	1	Male	Dark brown
2017	2017-06-12	9	949	1	Male	Dark brown
2017	2017-06-12	9	953	1	Male	Dark brown
2017	2017-06-12	9	957	1	Male	Dark brown
2017	2017-06-12	9	958	1	Male	Dark brown
2017	2017-06-12	9	961	1	Male	Dark brown
2017	2017-06-12	9	962	1	Male	Dark brown
2017	2017-06-12	9	964	1	Male	Dark brown
2017	2017-06-12	9	969	1	Male	Dark brown
2017	2017-06-12	9	978	1	Male	Dark brown
2017	2017-06-12	9	981	1	Male	Dark brown
2017	2017-06-16	13	981	1	Male	Dark brown
2017	2017-06-12	9	989	1	Male	Dark brown
2017	2017-06-14	11	989	1	Male	Dark brown
2017	2017-06-12	9	990	1	Male	Dark brown
2017	2017-06-12	9	996	1	Male	Dark brown
2017	2017-06-12	9	1002	1	Male	Dark brown
2017	2017-06-12	9	1004	1	Male	Dark brown
2017	2017-06-12	9	1007	1	Male	Dark brown
2017	2017-06-12	9	1010	1	Male	Dark brown
2017	2017-06-12	9	1011	1	Male	Dark brown
2017	2017-06-12	9	1017	1	Male	Dark brown
2017	2017-06-12	9	1018	1	Male	Dark brown
2017	2017-06-12	9	1020	1	Male	Dark brown
2017	2017-06-12	9	1023	1	Male	Dark brown
2017	2017-06-12	9	1027	1	Male	Dark brown
2017	2017-06-12	9	1031	1	Male	Dark brown
2017	2017-06-12	9	1035	1	Male	Dark brown
2017	2017-06-12	9	1039	1	Male	Dark brown
2017	2017-06-12	9	1040	1	Male	Dark brown
2017	2017-06-12	9	1046	1	Male	Dark brown
2017	2017-06-12	9	1049	1	Male	Dark brown
2017	2017-06-12	9	1056	1	Male	Dark brown
2017	2017-06-12	9	1062	1	Male	Dark brown
2017	2017-06-12	9	1066	1	Male	Dark brown
2017	2017-06-12	9	1068	1	Male	Dark brown
2017	2017-06-12	9	1069	1	Male	Dark brown
2017	2017-06-12	9	1071	1	Male	Dark brown
2017	2017-06-12	9	1072	1	Male	Dark brown
2017	2017-06-12	9	1083	1	Male	Dark brown
2017	2017-06-12	9	1085	1	Male	Dark brown
2017	2017-06-12	9	1088	1	Male	Dark brown
2017	2017-06-12	9	1090	1	Male	Dark brown
2017	2017-06-12	9	1092	1	Male	Dark brown
2017	2017-06-13	10	1100	1	Male	Dark brown
2017	2017-06-13	10	1126	1	Male	Dark brown
2017	2017-06-13	10	1137	1	Male	Dark brown
2017	2017-06-14	11	1152	1	Male	Dark brown
2017	2017-06-14	11	1157	1	Male	Dark brown
2017	2017-06-14	11	1160	1	Male	Dark brown
2017	2017-06-14	11	1161	1	Male	Dark brown
2017	2017-06-14	11	1167	1	Male	Dark brown
2017	2017-06-14	11	1175	1	Male	Dark brown
2017	2017-06-14	11	1183	1	Male	Dark brown
2017	2017-06-14	11	1185	1	Male	Dark brown
2017	2017-06-14	11	1191	1	Male	Dark brown
2017	2017-06-14	11	1208	1	Male	Dark brown
2017	2017-06-14	11	1225	1	Male	Dark brown
2017	2017-06-14	11	1228	1	Male	Dark brown
2017	2017-06-14	11	1229	1	Male	Dark brown
2017	2017-06-14	11	1237	1	Male	Dark brown
[truncated: 5,754 more rows]

## Sheet: Morpho_wing_size
year	sex	morpho	wing_size_mm
2017	Female	Brown	35.6
2017	Female	Brown	35
2017	Female	Brown	34.7
2017	Female	Brown	34.6
2017	Female	Brown	34.3
2017	Female	Brown	34
2017	Female	Brown	33.6
2017	Female	Brown	33.5
2017	Female	Brown	33.5
2017	Female	Brown	33.4
2017	Female	Brown	33.3
2017	Female	Brown	33.3
2017	Female	Brown	33.27
2017	Female	Brown	33
2017	Female	Brown	32.9
2017	Female	Brown	32.8
2017	Female	Brown	32.8
2017	Female	Brown	32.7
2017	Female	Brown	32.7
2017	Female	Brown	32.6
2017	Female	Brown	32.6
2017	Female	Brown	32.6
2017	Female	Brown	32.5
2017	Female	Brown	32.5
2017	Female	Brown	32.4
2017	Female	Brown	32.4
2017	Female	Brown	32.3
2017	Female	Brown	32.2
2017	Female	Brown	32.2
2017	Female	Brown	32.2
2017	Female	Brown	32.1
2017	Female	Brown	32
2017	Female	Brown	32
2017	Female	Brown	32
2017	Female	Brown	32
2017	Female	Brown	32
2017	Female	Brown	31.9
2017	Female	Brown	31.9
2017	Female	Brown	31.8
2017	Female	Brown	31.7
2017	Female	Brown	31.7
2017	Female	Brown	31.5
2017	Female	Brown	31.4
2017	Female	Brown	31.3
2017	Female	Brown	31.2
2017	Female	Brown	31.2
2017	Female	Brown	31.2
2017	Female	Brown	31.14
2017	Female	Brown	31.1
2017	Female	Brown	31.1
2017	Female	Brown	31
2017	Female	Brown	31
2017	Female	Brown	30.93
2017	Female	Brown	30.9
2017	Female	Brown	30.9
2017	Female	Brown	30.9
2017	Female	Brown	30.8
2017	Female	Brown	30.8
2017	Female	Brown	30.7
2017	Female	Brown	30.7
2017	Female	Brown	30.6
2017	Female	Brown	30.5
2017	Female	Brown	30.4
2017	Female	Brown	30.4
2017	Female	Brown	30.3
2017	Female	Brown	30.3
2017	Female	Brown	30.3
2017	Female	Brown	30.2
2017	Female	Brown	30.2
2017	Female	Brown	30.2
2017	Female	Brown	30.2
2017	Female	Brown	30.1
2017	Female	Brown	30
2017	Female	Brown	30
2017	Female	Brown	30
2017	Female	Brown	30
2017	Female	Brown	30
2017	Female	Brown	30
2017	Female	Brown	29.9
2017	Female	Brown	29.9
2017	Female	Brown	29.9
2017	Female	Brown	29.8
2017	Female	Brown	29.7
2017	Female	Brown	29.7
2017	Female	Brown	29.6
2017	Female	Brown	29.5
2017	Female	Brown	29.5
2017	Female	Brown	29.5
2017	Female	Brown	29.4
2017	Female	Brown	29.4
2017	Female	Brown	29.3
2017	Female	Brown	29.3
2017	Female	Brown	29.3
2017	Female	Brown	29.1
2017	Female	Brown	29
2017	Female	Brown	28.98
2017	Female	Brown	28.9
2017	Female	Brown	28.9
2017	Female	Brown	28.7
2017	Female	Brown	28.5
2017	Female	Brown	28.5
2017	Female	Brown	28.4
2017	Female	Brown	28.4
2017	Female	Brown	28.2
2017	Female	Brown	28.1
2017	Female	Brown	28.1
2017	Female	Brown	28
2017	Female	Brown	28
2017	Female	Brown	28
2017	Female	Brown	27.6
2017	Female	Brown	27.5
2017	Female	Brown	27.5
2017	Female	Brown	27.5
2017	Female	Brown	27.1
2017	Female	Brown	27.1
2017	Female	Brown	26.5
2017	Female	Brown	26.3
2017	Female	Brown	25.9
2017	Female	Brown	25.6
2017	Female	Brown	25.6
2017	Female	Brown	25.5
2017	Female	Brown	25.4
2017	Female	Brown	25.2
2017	Female	Brown	22.7
2019	Female	Brown	39.32
2019	Female	Brown	36.67
2019	Female	Brown	35.17
2019	Female	Brown	34.76
2019	Female	Brown	34.24
2019	Female	Brown	33.91
2019	Female	Brown	33.71
2019	Female	Brown	33.64
2019	Female	Brown	33.5
2019	Female	Brown	33.36
2019	Female	Brown	33.15
2019	Female	Brown	32.92
2019	Female	Brown	32.88
2019	Female	Brown	32.78
2019	Female	Brown	32.72
2019	Female	Brown	32.58
2019	Female	Brown	32.49
2019	Female	Brown	32.01
2019	Female	Brown	31.99
2019	Female	Brown	31.93
2019	Female	Brown	31.92
2019	Female	Brown	31.69
2019	Female	Brown	31.65
2019	Female	Brown	31.58
2019	Female	Brown	31.2
2019	Female	Brown	31.03
2019	Female	Brown	31.02
2019	Female	Brown	30.98
2019	Female	Brown	30.9
2019	Female	Brown	30.79
2019	Female	Brown	30.35
2019	Female	Brown	30.31
2019	Female	Brown	30.25
2019	Female	Brown	30.17
2019	Female	Brown	30.07
2019	Female	Brown	29.89
2019	Female	Brown	29.89
2019	Female	Brown	29.74
2019	Female	Brown	29.69
2019	Female	Brown	29.49
2019	Female	Brown	29.1
2019	Female	Brown	29.05
2019	Female	Brown	28.99
2019	Female	Brown	28.95
2019	Female	Brown	28.8
2019	Female	Brown	28.11
2019	Female	Brown	27.98
2019	Female	Brown	27.84
2019	Female	Brown	27.73
2019	Female	Brown	27.38
2019	Female	Brown	27.2
2019	Female	Brown	27.1
2019	Female	Brown	27.05
2019	Female	Brown	26.95
2019	Female	Brown	26.79
2019	Female	Brown	26.55
2019	Female	Brown	26.44
2019	Female	Brown	26.22
2019	Female	Brown	26.21
2019	Female	Brown	25.97
2019	Female	Brown	25.9
2019	Female	Brown	25.58
2019	Female	Brown	25.48
2019	Female	Brown	25.46
2019	Female	Brown	25.26
2019	Female	Brown	25.24
2019	Female	Brown	25.07
2019	Female	Brown	24.88
2019	Female	Brown	22.69
2019	Female	Brown	22.61
2021	Female	Brown	27.7
2021	Female	Brown	38.2
2021	Female	Brown	37
2021	Female	Brown	36.5
2021	Female	Brown	36.5
2021	Female	Brown	36
2021	Female	Brown	35.7
2021	Female	Brown	35.6
2021	Female	Brown	35.5
2021	Female	Brown	35
2021	Female	Brown	35
2021	Female	Brown	35
2021	Female	Brown	35
2021	Female	Brown	35
2021	Female	Brown	34.9
2021	Female	Brown	34.6
2021	Female	Brown	34.5
2021	Female	Brown	34.5
2021	Female	Brown	34.3
2021	Female	Brown	34.3
2021	Female	Brown	34.1
2021	Female	Brown	34
2021	Female	Brown	34
2021	Female	Brown	34
2021	Female	Brown	34
2021	Female	Brown	34
2021	Female	Brown	34
2021	Female	Brown	34
2021	Female	Brown	34
2021	Female	Brown	34
2021	Female	Brown	34
2021	Female	Brown	34
2021	Female	Brown	34
2021	Female	Brown	34
2021	Female	Brown	34
2021	Female	Brown	33.9
2021	Female	Brown	33.8
2021	Female	Brown	33.8
2021	Female	Brown	33.8
2021	Female	Brown	33.8
2021	Female	Brown	33.8
2021	Female	Brown	33.6
2021	Female	Brown	33.6
2021	Female	Brown	33.5
2021	Female	Brown	33.5
2021	Female	Brown	33.3
2021	Female	Brown	33.3
2021	Female	Brown	33.3
2021	Female	Brown	33.3
2021	Female	Brown	33.3
2021	Female	Brown	33.3
2021	Female	Brown	33.2
2021	Female	Brown	33.2
2021	Female	Brown	33.2
2021	Female	Brown	33.1
2021	Female	Brown	33.03
2021	Female	Brown	33
2021	Female	Brown	33
2021	Female	Brown	33
2021	Female	Brown	33
2021	Female	Brown	33
2021	Female	Brown	33
2021	Female	Brown	33
2021	Female	Brown	33
2021	Female	Brown	33
2021	Female	Brown	33
2021	Female	Brown	33
2021	Female	Brown	33
2021	Female	Brown	33
2021	Female	Brown	33
2021	Female	Brown	33
2021	Female	Brown	33
2021	Female	Brown	33
2021	Female	Brown	33
2021	Female	Brown	32.9
2021	Female	Brown	32.9
2021	Female	Brown	32.9
2021	Female	Brown	32.8
2021	Female	Brown	32.8
2021	Female	Brown	32.8
2021	Female	Brown	32.8
2021	Female	Brown	32.7
2021	Female	Brown	32.7
2021	Female	Brown	32.7
2021	Female	Brown	32.7
2021	Female	Brown	32.6
2021	Female	Brown	32.6
2021	Female	Brown	32.6
2021	Female	Brown	32.5
2021	Female	Brown	32.5
2021	Female	Brown	32.5
2021	Female	Brown	32.5
2021	Female	Brown	32.5
2021	Female	Brown	32.5
2021	Female	Brown	32.5
2021	Female	Brown	32.5
2021	Female	Brown	32.4
2021	Female	Brown	32.4
2021	Female	Brown	32.4
2021	Female	Brown	32.4
2021	Female	Brown	32.4
2021	Female	Brown	32.4
2021	Female	Brown	32.3
2021	Female	Brown	32.3
2021	Female	Brown	32.3
2021	Female	Brown	32.3
2021	Female	Brown	32.3
2021	Female	Brown	32.3
2021	Female	Brown	32.3
2021	Female	Brown	32.2
2021	Female	Brown	32.2
2021	Female	Brown	32.2
2021	Female	Brown	32.2
2021	Female	Brown	32.2
2021	Female	Brown	32.2
2021	Female	Brown	32.2
2021	Female	Brown	32.1
2021	Female	Brown	32.1
2021	Female	Brown	32
2021	Female	Brown	32
2021	Female	Brown	32
2021	Female	Brown	32
2021	Female	Brown	32
2021	Female	Brown	32
2021	Female	Brown	32
2021	Female	Brown	32
2021	Female	Brown	32
2021	Female	Brown	32
2021	Female	Brown	32
2021	Female	Brown	32
2021	Female	Brown	32
2021	Female	Brown	32
2021	Female	Brown	32
2021	Female	Brown	32
2021	Female	Brown	32
2021	Female	Brown	32
2021	Female	Brown	32
2021	Female	Brown	32
2021	Female	Brown	32
2021	Female	Brown	32
2021	Female	Brown	32
2021	Female	Brown	32
2021	Female	Brown	32
2021	Female	Brown	32
2021	Female	Brown	32
2021	Female	Brown	32
2021	Female	Brown	32
2021	Female	Brown	32
2021	Female	Brown	32
2021	Female	Brown	32
2021	Female	Brown	32
2021	Female	Brown	32
2021	Female	Brown	32
2021	Female	Brown	32
2021	Female	Brown	32
2021	Female	Brown	32
2021	Female	Brown	32
2021	Female	Brown	32
2021	Female	Brown	32
2021	Female	Brown	32
2021	Female	Brown	32
2021	Female	Brown	32
2021	Female	Brown	32
2021	Female	Brown	32
2021	Female	Brown	32
2021	Female	Brown	32
2021	Female	Brown	31.9
2021	Female	Brown	31.9
2021	Female	Brown	31.9
2021	Female	Brown	31.9
2021	Female	Brown	31.9
2021	Female	Brown	31.9
2021	Female	Brown	31.9
2021	Female	Brown	31.9
2021	Female	Brown	31.9
2021	Female	Brown	31.9
2021	Female	Brown	31.9
2021	Female	Brown	31.9
2021	Female	Brown	31.8
2021	Female	Brown	31.8
2021	Female	Brown	31.7
2021	Female	Brown	31.7
2021	Female	Brown	31.7
2021	Female	Brown	31.7
2021	Female	Brown	31.7
2021	Female	Brown	31.6
2021	Female	Brown	31.6
2021	Female	Brown	31.6
2021	Female	Brown	31.6
2021	Female	Brown	31.6
2021	Female	Brown	31.6
2021	Female	Brown	31.5
2021	Female	Brown	31.5
2021	Female	Brown	31.5
2021	Female	Brown	31.5
2021	Female	Brown	31.5
2021	Female	Brown	31.5
2021	Female	Brown	31.5
2021	Female	Brown	31.5
2021	Female	Brown	31.5
2021	Female	Brown	31.5
2021	Female	Brown	31.5
2021	Female	Brown	31.5
2021	Female	Brown	31.5
2021	Female	Brown	31.5
2021	Female	Brown	31.5
2021	Female	Brown	31.5
2021	Female	Brown	31.5
2021	Female	Brown	31.5
2021	Female	Brown	31.4
2021	Female	Brown	31.4
2021	Female	Brown	31.4
2021	Female	Brown	31.4
2021	Female	Brown	31.4
2021	Female	Brown	31.3
2021	Female	Brown	31.3
2021	Female	Brown	31.3
2021	Female	Brown	31.3
2021	Female	Brown	31.3
2021	Female	Brown	31.2
2021	Female	Brown	31.2
2021	Female	Brown	31.2
2021	Female	Brown	31.1
2021	Female	Brown	31.1
2021	Female	Brown	31.1
2021	Female	Brown	31.1
2021	Female	Brown	31
2021	Female	Brown	31
2021	Female	Brown	31
2021	Female	Brown	31
2021	Female	Brown	31
2021	Female	Brown	31
2021	Female	Brown	31
2021	Female	Brown	31
2021	Female	Brown	31
2021	Female	Brown	31
2021	Female	Brown	31
2021	Female	Brown	31
2021	Female	Brown	31
2021	Female	Brown	31
2021	Female	Brown	31
2021	Female	Brown	31
2021	Female	Brown	31
2021	Female	Brown	31
2021	Female	Brown	31
2021	Female	Brown	31
2021	Female	Brown	31
2021	Female	Brown	31
2021	Female	Brown	31
2021	Female	Brown	31
2021	Female	Brown	31
2021	Female	Brown	31
2021	Female	Brown	31
2021	Female	Brown	31
2021	Female	Brown	31
2021	Female	Brown	31
2021	Female	Brown	31
2021	Female	Brown	31
2021	Female	Brown	31
2021	Female	Brown	31
2021	Female	Brown	31
2021	Female	Brown	31
2021	Female	Brown	31
2021	Female	Brown	31
2021	Female	Brown	31
2021	Female	Brown	31
2021	Female	Brown	31
2021	Female	Brown	31
2021	Female	Brown	30.9
2021	Female	Brown	30.9
2021	Female	Brown	30.9
2021	Female	Brown	30.9
2021	Female	Brown	30.9
2021	Female	Brown	30.9
2021	Female	Brown	30.8
2021	Female	Brown	30.8
2021	Female	Brown	30.8
2021	Female	Brown	30.8
2021	Female	Brown	30.7
2021	Female	Brown	30.7
2021	Female	Brown	30.7
2021	Female	Brown	30.7
2021	Female	Brown	30.7
2021	Female	Brown	30.7
2021	Female	Brown	30.7
2021	Female	Brown	30.6
2021	Female	Brown	30.6
2021	Female	Brown	30.6
2021	Female	Brown	30.6
2021	Female	Brown	30.6
2021	Female	Brown	30.6
2021	Female	Brown	30.5
2021	Female	Brown	30.5
2021	Female	Brown	30.5
2021	Female	Brown	30.5
2021	Female	Brown	30.5
2021	Female	Brown	30.5
2021	Female	Brown	30.5
2021	Female	Brown	30.5
2021	Female	Brown	30.5
2021	Female	Brown	30.5
2021	Female	Brown	30.5
2021	Female	Brown	30.5
2021	Female	Brown	30.4
2021	Female	Brown	30.4
2021	Female	Brown	30.4
2021	Female	Brown	30.4
2021	Female	Brown	30.4
2021	Female	Brown	30.4
2021	Female	Brown	30.4
2021	Female	Brown	30.3
2021	Female	Brown	30.3
2021	Female	Brown	30.3
2021	Female	Brown	30.2
2021	Female	Brown	30.2
2021	Female	Brown	30.2
2021	Female	Brown	30.2
2021	Female	Brown	30.2
2021	Female	Brown	30.2
2021	Female	Brown	30.2
2021	Female	Brown	30.2
2021	Female	Brown	30.1
2021	Female	Brown	30.1
2021	Female	Brown	30.1
2021	Female	Brown	30.1
2021	Female	Brown	30.1
2021	Female	Brown	30.1
2021	Female	Brown	30.1
2021	Female	Brown	30
2021	Female	Brown	30
2021	Female	Brown	30
2021	Female	Brown	30
2021	Female	Brown	30
2021	Female	Brown	30
2021	Female	Brown	30
2021	Female	Brown	30
2021	Female	Brown	30
2021	Female	Brown	30
2021	Female	Brown	30
2021	Female	Brown	30
2021	Female	Brown	30
2021	Female	Brown	30
2021	Female	Brown	30
2021	Female	Brown	30
2021	Female	Brown	30
2021	Female	Brown	30
2021	Female	Brown	30
2021	Female	Brown	30
2021	Female	Brown	30
2021	Female	Brown	30
2021	Female	Brown	30
2021	Female	Brown	30
2021	Female	Brown	30
2021	Female	Brown	30
2021	Female	Brown	30
2021	Female	Brown	30
2021	Female	Brown	30
2021	Female	Brown	30
2021	Female	Brown	30
2021	Female	Brown	30
2021	Female	Brown	30
2021	Female	Brown	30
2021	Female	Brown	30
2021	Female	Brown	30
2021	Female	Brown	30
2021	Female	Brown	30
2021	Female	Brown	30
2021	Female	Brown	30
2021	Female	Brown	30
2021	Female	Brown	30
2021	Female	Brown	30
2021	Female	Brown	30
2021	Female	Brown	30
2021	Female	Brown	30
2021	Female	Brown	30
2021	Female	Brown	30
2021	Female	Brown	30
2021	Female	Brown	30
2021	Female	Brown	30
2021	Female	Brown	30
2021	Female	Brown	30
2021	Female	Brown	30
2021	Female	Brown	30
2021	Female	Brown	30
2021	Female	Brown	30
2021	Female	Brown	30
2021	Female	Brown	30
2021	Female	Brown	30
2021	Female	Brown	30
2021	Female	Brown	30
2021	Female	Brown	30
2021	Female	Brown	29.9
2021	Female	Brown	29.9
2021	Female	Brown	29.9
2021	Female	Brown	29.9
2021	Female	Brown	29.8
2021	Female	Brown	29.8
2021	Female	Brown	29.8
2021	Female	Brown	29.8
2021	Female	Brown	29.8
2021	Female	Brown	29.8
2021	Female	Brown	29.8
2021	Female	Brown	29.7
2021	Female	Brown	29.7
2021	Female	Brown	29.7
2021	Female	Brown	29.6
2021	Female	Brown	29.6
2021	Female	Brown	29.6
2021	Female	Brown	29.6
2021	Female	Brown	29.5
2021	Female	Brown	29.5
2021	Female	Brown	29.5
2021	Female	Brown	29.5
2021	Female	Brown	29.5
2021	Female	Brown	29.5
2021	Female	Brown	29.5
2021	Female	Brown	29.5
2021	Female	Brown	29.5
2021	Female	Brown	29.5
2021	Female	Brown	29.5
2021	Female	Brown	29.4
2021	Female	Brown	29.4
2021	Female	Brown	29.4
2021	Female	Brown	29.3
2021	Female	Brown	29.3
2021	Female	Brown	29.3
2021	Female	Brown	29.2
2021	Female	Brown	29.2
2021	Female	Brown	29.2
2021	Female	Brown	29.2
2021	Female	Brown	29.2
2021	Female	Brown	29.2
2021	Female	Brown	29
2021	Female	Brown	29
2021	Female	Brown	29
2021	Female	Brown	29
2021	Female	Brown	29
2021	Female	Brown	29
2021	Female	Brown	29
2021	Female	Brown	29
2021	Female	Brown	29
2021	Female	Brown	29
2021	Female	Brown	29
2021	Female	Brown	29
2021	Female	Brown	29
2021	Female	Brown	29
2021	Female	Brown	29
2021	Female	Brown	29
2021	Female	Brown	29
2021	Female	Brown	29
2021	Female	Brown	29
2021	Female	Brown	29
2021	Female	Brown	29
2021	Female	Brown	29
2021	Female	Brown	29
2021	Female	Brown	29
2021	Female	Brown	29
2021	Female	Brown	29
2021	Female	Brown	29
2021	Female	Brown	29
2021	Female	Brown	29
2021	Female	Brown	29
2021	Female	Brown	29
2021	Female	Brown	29
2021	Female	Brown	29
2021	Female	Brown	29
2021	Female	Brown	29
2021	Female	Brown	29
2021	Female	Brown	29
2021	Female	Brown	29
2021	Female	Brown	29
2021	Female	Brown	29
2021	Female	Brown	29
2021	Female	Brown	29
2021	Female	Brown	28.9
2021	Female	Brown	28.9
2021	Female	Brown	28.9
2021	Female	Brown	28.9
2021	Female	Brown	28.9
2021	Female	Brown	28.9
2021	Female	Brown	28.8
2021	Female	Brown	28.8
2021	Female	Brown	28.7
2021	Female	Brown	28.7
2021	Female	Brown	28.7
2021	Female	Brown	28.6
2021	Female	Brown	28.5
2021	Female	Brown	28.5
2021	Female	Brown	28.5
2021	Female	Brown	28.5
2021	Female	Brown	28.5
2021	Female	Brown	28.5
2021	Female	Brown	28.4
2021	Female	Brown	28.4
2021	Female	Brown	28.4
2021	Female	Brown	28.4
2021	Female	Brown	28.4
2021	Female	Brown	28.3
2021	Female	Brown	28.3
2021	Female	Brown	28.2
2021	Female	Brown	28.1
2021	Female	Brown	28.1
2021	Female	Brown	28.1
2021	Female	Brown	28.1
2021	Female	Brown	28.1
2021	Female	Brown	28
2021	Female	Brown	28
2021	Female	Brown	28
2021	Female	Brown	28
2021	Female	Brown	28
2021	Female	Brown	28
2021	Female	Brown	28
2021	Female	Brown	28
2021	Female	Brown	28
2021	Female	Brown	28
2021	Female	Brown	28
2021	Female	Brown	28
2021	Female	Brown	28
2021	Female	Brown	28
2021	Female	Brown	28
2021	Female	Brown	28
2021	Female	Brown	28
2021	Female	Brown	28
2021	Female	Brown	28
2021	Female	Brown	28
2021	Female	Brown	28
2021	Female	Brown	28
2021	Female	Brown	28
2021	Female	Brown	28
2021	Female	Brown	28
2021	Female	Brown	28
2021	Female	Brown	28
2021	Female	Brown	28
2021	Female	Brown	28
2021	Female	Brown	28
2021	Female	Brown	27.9
2021	Female	Brown	27.9
2021	Female	Brown	27.7
2021	Female	Brown	27.5
2021	Female	Brown	27.5
2021	Female	Brown	27.5
2021	Female	Brown	27.4
2021	Female	Brown	27.3
2021	Female	Brown	27.3
2021	Female	Brown	27.3
2021	Female	Brown	27.1
2021	Female	Brown	27.1
2021	Female	Brown	27
2021	Female	Brown	27
2021	Female	Brown	27
2021	Female	Brown	27
2021	Female	Brown	27
2021	Female	Brown	27
2021	Female	Brown	27
2021	Female	Brown	27
2021	Female	Brown	27
2021	Female	Brown	27
2021	Female	Brown	27
2021	Female	Brown	27
2021	Female	Brown	27
2021	Female	Brown	27
2021	Female	Brown	26.8
2021	Female	Brown	26.7
2021	Female	Brown	26.7
2021	Female	Brown	26.7
2021	Female	Brown	26.6
2021	Female	Brown	26.5
2021	Female	Brown	26.2
2021	Female	Brown	26
2021	Female	Brown	26
2021	Female	Brown	26
2021	Female	Brown	25.6
2021	Female	Brown	25.5
2021	Female	Brown	25.3
2021	Female	Brown	25.1
2021	Female	Brown	25
2021	Female	Brown	24.7
2021	Female	Brown	24
2021	Female	Brown	24
2021	Female	Brown	24
2021	Female	Brown	23.9
2021	Female	Brown	23
2021	Female	Brown	22.4
2021	Female	Brown	22
2021	Female	Brown	20.9
2021	Female	Brown	20.7
2021	Female	Brown	20.3
2021	Female	Brown	20
2021	Female	Brown	20
2017	Male	Brown with orange spots	31.5
2017	Male	Brown with orange spots	31
2017	Male	Brown with orange spots	30
2017	Male	Brown with orange spots	29.73
2017	Male	Brown with orange spots	29.7
2017	Male	Brown with orange spots	29.5
2017	Male	Brown with orange spots	29.3
2017	Male	Brown with orange spots	29.1
2017	Male	Brown with orange spots	29.1
2017	Male	Brown with orange spots	29.1
2017	Male	Brown with orange spots	29
2017	Male	Brown with orange spots	28.9
2017	Male	Brown with orange spots	28.8
2017	Male	Brown with orange spots	28.7
2017	Male	Brown with orange spots	28.38
2017	Male	Brown with orange spots	28.1
2017	Male	Brown with orange spots	27.8
2017	Male	Brown with orange spots	27.8
2017	Male	Brown with orange spots	27.7
2017	Male	Brown with orange spots	27.6
2017	Male	Brown with orange spots	27.6
2017	Male	Brown with orange spots	27.6
2017	Male	Brown with orange spots	27.5
2017	Male	Brown with orange spots	27.4
2017	Male	Brown with orange spots	27.4
2017	Male	Brown with orange spots	27.2
2017	Male	Brown with orange spots	27.2
2017	Male	Brown with orange spots	27.2
2017	Male	Brown with orange spots	27.2
2017	Male	Brown with orange spots	27
2017	Male	Brown with orange spots	26.8
2017	Male	Brown with orange spots	26.7
2017	Male	Brown with orange spots	26.37
2017	Male	Brown with orange spots	26.3
2017	Male	Brown with orange spots	26.1
2017	Male	Brown with orange spots	25.9
2017	Male	Brown with orange spots	25.6
2017	Male	Brown with orange spots	25.6
2017	Male	Brown with orange spots	25.43
2017	Male	Brown with orange spots	25.3
2017	Male	Brown with orange spots	25.23
2017	Male	Brown with orange spots	24.8
2017	Male	Brown with orange spots	24.7
2017	Male	Brown with orange spots	23.8
2019	Male	Brown with orange spots	36.34
2019	Male	Brown with orange spots	31.44
2019	Male	Brown with orange spots	30.97
2019	Male	Brown with orange spots	30.89
2019	Male	Brown with orange spots	30.72
2019	Male	Brown with orange spots	30.38
2019	Male	Brown with orange spots	30.25
2019	Male	Brown with orange spots	29.71
2019	Male	Brown with orange spots	29.42
2019	Male	Brown with orange spots	29.39
2019	Male	Brown with orange spots	29.37
2019	Male	Brown with orange spots	29.2
2019	Male	Brown with orange spots	29.14
2019	Male	Brown with orange spots	29.14
2019	Male	Brown with orange spots	29.11
2019	Male	Brown with orange spots	29.08
2019	Male	Brown with orange spots	28.98
2019	Male	Brown with orange spots	28.88
2019	Male	Brown with orange spots	28.7
2019	Male	Brown with orange spots	28.11
2019	Male	Brown with orange spots	27.92
2019	Male	Brown with orange spots	27.89
2019	Male	Brown with orange spots	27.57
2019	Male	Brown with orange spots	27.25
2019	Male	Brown with orange spots	26.87
2019	Male	Brown with orange spots	26.67
2019	Male	Brown with orange spots	26.65
2019	Male	Brown with orange spots	26.36
2019	Male	Brown with orange spots	26.23
2019	Male	Brown with orange spots	25.85
2019	Male	Brown with orange spots	25.66
2019	Male	Brown with orange spots	25.15
2019	Male	Brown with orange spots	24.63
2019	Male	Brown with orange spots	22.73
2021	Male	Brown with orange spots	32
2021	Male	Brown with orange spots	31.9
2021	Male	Brown with orange spots	31.6
2021	Male	Brown with orange spots	31.2
2021	Male	Brown with orange spots	31
2021	Male	Brown with orange spots	31
2021	Male	Brown with orange spots	30.9
2021	Male	Brown with orange spots	30.9
2021	Male	Brown with orange spots	30.78
2021	Male	Brown with orange spots	30.7
2021	Male	Brown with orange spots	30.7
2021	Male	Brown with orange spots	30.6
2021	Male	Brown with orange spots	30.6
2021	Male	Brown with orange spots	30.4
2021	Male	Brown with orange spots	30.4
2021	Male	Brown with orange spots	30.4
2021	Male	Brown with orange spots	30
2021	Male	Brown with orange spots	30
2021	Male	Brown with orange spots	30
2021	Male	Brown with orange spots	30
2021	Male	Brown with orange spots	30
2021	Male	Brown with orange spots	30
2021	Male	Brown with orange spots	30
2021	Male	Brown with orange spots	30
2021	Male	Brown with orange spots	30
2021	Male	Brown with orange spots	30
2021	Male	Brown with orange spots	30
2021	Male	Brown with orange spots	29.9
2021	Male	Brown with orange spots	29.9
2021	Male	Brown with orange spots	29.9
2021	Male	Brown with orange spots	29.8
2021	Male	Brown with orange spots	29.8
2021	Male	Brown with orange spots	29.8
2021	Male	Brown with orange spots	29.8
2021	Male	Brown with orange spots	29.8
2021	Male	Brown with orange spots	29.7
2021	Male	Brown with orange spots	29.7
2021	Male	Brown with orange spots	29.6
2021	Male	Brown with orange spots	29.6
2021	Male	Brown with orange spots	29.5
2021	Male	Brown with orange spots	29.5
2021	Male	Brown with orange spots	29.5
2021	Male	Brown with orange spots	29.5
2021	Male	Brown with orange spots	29.5
2021	Male	Brown with orange spots	29.5
2021	Male	Brown with orange spots	29.5
2021	Male	Brown with orange spots	29.5
2021	Male	Brown with orange spots	29.4
2021	Male	Brown with orange spots	29.3
2021	Male	Brown with orange spots	29.2
2021	Male	Brown with orange spots	29.1
2021	Male	Brown with orange spots	29.1
2021	Male	Brown with orange spots	29
2021	Male	Brown with orange spots	29
2021	Male	Brown with orange spots	29
2021	Male	Brown with orange spots	29
2021	Male	Brown with orange spots	29
2021	Male	Brown with orange spots	29
2021	Male	Brown with orange spots	29
2021	Male	Brown with orange spots	29
2021	Male	Brown with orange spots	29
2021	Male	Brown with orange spots	29
2021	Male	Brown with orange spots	29
2021	Male	Brown with orange spots	29
2021	Male	Brown with orange spots	29
2021	Male	Brown with orange spots	28.9
2021	Male	Brown with orange spots	28.8
2021	Male	Brown with orange spots	28.8
2021	Male	Brown with orange spots	28.7
2021	Male	Brown with orange spots	28.7
2021	Male	Brown with orange spots	28.6
2021	Male	Brown with orange spots	28.5
2021	Male	Brown with orange spots	28.5
2021	Male	Brown with orange spots	28.3
2021	Male	Brown with orange spots	28.2
2021	Male	Brown with orange spots	28.1
2021	Male	Brown with orange spots	28.1
2021	Male	Brown with orange spots	28
2021	Male	Brown with orange spots	28
2021	Male	Brown with orange spots	28
2021	Male	Brown with orange spots	28
2021	Male	Brown with orange spots	28
2021	Male	Brown with orange spots	28
2021	Male	Brown with orange spots	28
2021	Male	Brown with orange spots	28
2021	Male	Brown with orange spots	28
2021	Male	Brown with orange spots	28
2021	Male	Brown with orange spots	28
2021	Male	Brown with orange spots	28
2021	Male	Brown with orange spots	28
2021	Male	Brown with orange spots	28
2021	Male	Brown with orange spots	28
2021	Male	Brown with orange spots	28
2021	Male	Brown with orange spots	28
2021	Male	Brown with orange spots	28
2021	Male	Brown with orange spots	28
2021	Male	Brown with orange spots	28
2021	Male	Brown with orange spots	28
2021	Male	Brown with orange spots	28
2021	Male	Brown with orange spots	28
2021	Male	Brown with orange spots	28
2021	Male	Brown with orange spots	28
2021	Male	Brown with orange spots	28
2021	Male	Brown with orange spots	28
2021	Male	Brown with orange spots	27.9
2021	Male	Brown with orange spots	27.9
2021	Male	Brown with orange spots	27.9
2021	Male	Brown with orange spots	27.9
2021	Male	Brown with orange spots	27.8
2021	Male	Brown with orange spots	27.8
2021	Male	Brown with orange spots	27.7
2021	Male	Brown with orange spots	27.7
2021	Male	Brown with orange spots	27.6
2021	Male	Brown with orange spots	27.5
2021	Male	Brown with orange spots	27.5
2021	Male	Brown with orange spots	27.5
2021	Male	Brown with orange spots	27.5
2021	Male	Brown with orange spots	27.5
2021	Male	Brown with orange spots	27.5
2021	Male	Brown with orange spots	27.4
2021	Male	Brown with orange spots	27.4
2021	Male	Brown with orange spots	27.3
2021	Male	Brown with orange spots	27.3
2021	Male	Brown with orange spots	27.3
2021	Male	Brown with orange spots	27.2
2021	Male	Brown with orange spots	27.2
2021	Male	Brown with orange spots	27.2
2021	Male	Brown with orange spots	27.1
2021	Male	Brown with orange spots	27.1
2021	Male	Brown with orange spots	27
2021	Male	Brown with orange spots	27
2021	Male	Brown with orange spots	27
2021	Male	Brown with orange spots	27
2021	Male	Brown with orange spots	27
2021	Male	Brown with orange spots	27
2021	Male	Brown with orange spots	27
2021	Male	Brown with orange spots	27
2021	Male	Brown with orange spots	27
2021	Male	Brown with orange spots	27
2021	Male	Brown with orange spots	27
2021	Male	Brown with orange spots	27
2021	Male	Brown with orange spots	27
2021	Male	Brown with orange spots	27
2021	Male	Brown with orange spots	27
2021	Male	Brown with orange spots	27
2021	Male	Brown with orange spots	27
2021	Male	Brown with orange spots	27
2021	Male	Brown with orange spots	27
2021	Male	Brown with orange spots	27
2021	Male	Brown with orange spots	27
2021	Male	Brown with orange spots	27
2021	Male	Brown with orange spots	27
2021	Male	Brown with orange spots	27
2021	Male	Brown with orange spots	27
2021	Male	Brown with orange spots	27
2021	Male	Brown with orange spots	27
2021	Male	Brown with orange spots	27
2021	Male	Brown with orange spots	27
2021	Male	Brown with orange spots	27
2021	Male	Brown with orange spots	27
2021	Male	Brown with orange spots	27
2021	Male	Brown with orange spots	27
2021	Male	Brown with orange spots	26.9
2021	Male	Brown with orange spots	26.9
2021	Male	Brown with orange spots	26.7
2021	Male	Brown with orange spots	26.7
2021	Male	Brown with orange spots	26.6
2021	Male	Brown with orange spots	26.5
2021	Male	Brown with orange spots	26.5
2021	Male	Brown with orange spots	26.4
2021	Male	Brown with orange spots	26.4
2021	Male	Brown with orange spots	26.3
2021	Male	Brown with orange spots	26.2
2021	Male	Brown with orange spots	26.1
2021	Male	Brown with orange spots	26
2021	Male	Brown with orange spots	26
2021	Male	Brown with orange spots	26
2021	Male	Brown with orange spots	26
2021	Male	Brown with orange spots	26
2021	Male	Brown with orange spots	26
2021	Male	Brown with orange spots	26
2021	Male	Brown with orange spots	26
2021	Male	Brown with orange spots	26
2021	Male	Brown with orange spots	26
2021	Male	Brown with orange spots	26
2021	Male	Brown with orange spots	26
2021	Male	Brown with orange spots	26
2021	Male	Brown with orange spots	26
2021	Male	Brown with orange spots	26
2021	Male	Brown with orange spots	26
2021	Male	Brown with orange spots	26
2021	Male	Brown with orange spots	26
2021	Male	Brown with orange spots	26
2021	Male	Brown with orange spots	26
2021	Male	Brown with orange spots	26
2021	Male	Brown with orange spots	26
2021	Male	Brown with orange spots	26
2021	Male	Brown with orange spots	25.7
2021	Male	Brown with orange spots	25.5
2021	Male	Brown with orange spots	25.1
2021	Male	Brown with orange spots	25
2021	Male	Brown with orange spots	25
2021	Male	Brown with orange spots	25
2021	Male	Brown with orange spots	25
2021	Male	Brown with orange spots	24.8
2021	Male	Brown with orange spots	24
2021	Male	Brown with orange spots	24
2021	Male	Brown with orange spots	23.5
2021	Male	Brown with orange spots	23
2021	Male	Brown with orange spots	23
2021	Male	Brown with orange spots	22.2
2021	Male	Brown with orange spots	20
2017	Male	Dark brown	32.4
2017	Male	Dark brown	31.5
2017	Male	Dark brown	30.9
2017	Male	Dark brown	30.5
2017	Male	Dark brown	30.4
2017	Male	Dark brown	30.2
2017	Male	Dark brown	30.04
2017	Male	Dark brown	29.9
2017	Male	Dark brown	29.9
2017	Male	Dark brown	29.7
2017	Male	Dark brown	29.6
2017	Male	Dark brown	29.6
2017	Male	Dark brown	29.6
2017	Male	Dark brown	29.6
2017	Male	Dark brown	29.5
2017	Male	Dark brown	29.5
2017	Male	Dark brown	29.5
2017	Male	Dark brown	29.5
2017	Male	Dark brown	29.4
2017	Male	Dark brown	29.4
2017	Male	Dark brown	29.4
2017	Male	Dark brown	29.4
2017	Male	Dark brown	29.2
2017	Male	Dark brown	29.1
2017	Male	Dark brown	29.1
2017	Male	Dark brown	29.1
2017	Male	Dark brown	29.1
2017	Male	Dark brown	29
2017	Male	Dark brown	29
2017	Male	Dark brown	29
2017	Male	Dark brown	28.9
2017	Male	Dark brown	28.9
2017	Male	Dark brown	28.9
2017	Male	Dark brown	28.8
2017	Male	Dark brown	28.8
2017	Male	Dark brown	28.8
2017	Male	Dark brown	28.8
2017	Male	Dark brown	28.7
2017	Male	Dark brown	28.7
2017	Male	Dark brown	28.7
2017	Male	Dark brown	28.7
2017	Male	Dark brown	28.7
2017	Male	Dark brown	28.7
2017	Male	Dark brown	28.6
2017	Male	Dark brown	28.6
2017	Male	Dark brown	28.6
2017	Male	Dark brown	28.5
2017	Male	Dark brown	28.5
2017	Male	Dark brown	28.5
2017	Male	Dark brown	28.5
2017	Male	Dark brown	28.5
2017	Male	Dark brown	28.5
2017	Male	Dark brown	28.5
2017	Male	Dark brown	28.4
2017	Male	Dark brown	28.4
2017	Male	Dark brown	28.4
2017	Male	Dark brown	28.3
2017	Male	Dark brown	28.3
2017	Male	Dark brown	28.3
2017	Male	Dark brown	28.3
2017	Male	Dark brown	28.3
2017	Male	Dark brown	28.2
2017	Male	Dark brown	28.2
2017	Male	Dark brown	28.1
2017	Male	Dark brown	28.1
2017	Male	Dark brown	28.1
2017	Male	Dark brown	28.1
2017	Male	Dark brown	28.1
2017	Male	Dark brown	28.1
2017	Male	Dark brown	28.1
2017	Male	Dark brown	28.1
2017	Male	Dark brown	28.1
2017	Male	Dark brown	28.1
2017	Male	Dark brown	28
2017	Male	Dark brown	28
2017	Male	Dark brown	28
2017	Male	Dark brown	28
2017	Male	Dark brown	28
2017	Male	Dark brown	28
2017	Male	Dark brown	28
2017	Male	Dark brown	27.9
2017	Male	Dark brown	27.9
2017	Male	Dark brown	27.9
2017	Male	Dark brown	27.9
2017	Male	Dark brown	27.9
2017	Male	Dark brown	27.8
2017	Male	Dark brown	27.8
2017	Male	Dark brown	27.8
2017	Male	Dark brown	27.8
2017	Male	Dark brown	27.71
2017	Male	Dark brown	27.7
2017	Male	Dark brown	27.7
2017	Male	Dark brown	27.7
2017	Male	Dark brown	27.7
2017	Male	Dark brown	27.7
2017	Male	Dark brown	27.7
2017	Male	Dark brown	27.7
2017	Male	Dark brown	27.61
2017	Male	Dark brown	27.6
2017	Male	Dark brown	27.6
2017	Male	Dark brown	27.6
2017	Male	Dark brown	27.5
2017	Male	Dark brown	27.5
2017	Male	Dark brown	27.5
2017	Male	Dark brown	27.5
2017	Male	Dark brown	27.5
2017	Male	Dark brown	27.5
2017	Male	Dark brown	27.5
2017	Male	Dark brown	27.4
2017	Male	Dark brown	27.4
2017	Male	Dark brown	27.4
2017	Male	Dark brown	27.35
2017	Male	Dark brown	27.3
2017	Male	Dark brown	27.3
2017	Male	Dark brown	27.3
2017	Male	Dark brown	27.3
2017	Male	Dark brown	27.3
2017	Male	Dark brown	27.3
2017	Male	Dark brown	27.3
2017	Male	Dark brown	27.2
2017	Male	Dark brown	27.2
2017	Male	Dark brown	27.2
2017	Male	Dark brown	27.2
2017	Male	Dark brown	27.2
2017	Male	Dark brown	27.2
2017	Male	Dark brown	27.2
2017	Male	Dark brown	27.1
2017	Male	Dark brown	27.1
2017	Male	Dark brown	27.1
2017	Male	Dark brown	27.1
2017	Male	Dark brown	27.1
2017	Male	Dark brown	27.1
2017	Male	Dark brown	27
2017	Male	Dark brown	27
2017	Male	Dark brown	27
2017	Male	Dark brown	27
2017	Male	Dark brown	27
2017	Male	Dark brown	27
2017	Male	Dark brown	26.9
2017	Male	Dark brown	26.9
2017	Male	Dark brown	26.9
2017	Male	Dark brown	26.9
2017	Male	Dark brown	26.9
2017	Male	Dark brown	26.8
2017	Male	Dark brown	26.8
2017	Male	Dark brown	26.8
2017	Male	Dark brown	26.8
2017	Male	Dark brown	26.8
2017	Male	Dark brown	26.7
2017	Male	Dark brown	26.7
2017	Male	Dark brown	26.7
2017	Male	Dark brown	26.7
2017	Male	Dark brown	26.7
2017	Male	Dark brown	26.7
2017	Male	Dark brown	26.7
2017	Male	Dark brown	26.64
2017	Male	Dark brown	26.6
2017	Male	Dark brown	26.6
2017	Male	Dark brown	26.6
2017	Male	Dark brown	26.6
2017	Male	Dark brown	26.5
2017	Male	Dark brown	26.5
2017	Male	Dark brown	26.5
2017	Male	Dark brown	26.5
2017	Male	Dark brown	26.4
2017	Male	Dark brown	26.4
2017	Male	Dark brown	26.4
2017	Male	Dark brown	26.4
2017	Male	Dark brown	26.4
2017	Male	Dark brown	26.4
2017	Male	Dark brown	26.3
2017	Male	Dark brown	26.3
2017	Male	Dark brown	26.3
2017	Male	Dark brown	26.3
2017	Male	Dark brown	26.3
2017	Male	Dark brown	26.2
2017	Male	Dark brown	26.2
2017	Male	Dark brown	26.2
2017	Male	Dark brown	26.2
2017	Male	Dark brown	26.1
2017	Male	Dark brown	26.1
2017	Male	Dark brown	26.1
2017	Male	Dark brown	26.1
2017	Male	Dark brown	26.1
2017	Male	Dark brown	26.1
2017	Male	Dark brown	26
2017	Male	Dark brown	26
2017	Male	Dark brown	26
2017	Male	Dark brown	26
2017	Male	Dark brown	25.9
2017	Male	Dark brown	25.9
2017	Male	Dark brown	25.9
2017	Male	Dark brown	25.9
2017	Male	Dark brown	25.9
2017	Male	Dark brown	25.9
2017	Male	Dark brown	25.8
2017	Male	Dark brown	25.8
2017	Male	Dark brown	25.8
2017	Male	Dark brown	25.7
2017	Male	Dark brown	25.7
2017	Male	Dark brown	25.7
2017	Male	Dark brown	25.7
2017	Male	Dark brown	25.7
2017	Male	Dark brown	25.7
2017	Male	Dark brown	25.7
2017	Male	Dark brown	25.7
2017	Male	Dark brown	25.6
2017	Male	Dark brown	25.6
2017	Male	Dark brown	25.5
2017	Male	Dark brown	25.4
2017	Male	Dark brown	25.4
2017	Male	Dark brown	25.4
2017	Male	Dark brown	25.4
2017	Male	Dark brown	25.4
2017	Male	Dark brown	25.3
2017	Male	Dark brown	25.2
2017	Male	Dark brown	25.14
2017	Male	Dark brown	25.1
2017	Male	Dark brown	25.1
2017	Male	Dark brown	25.1
2017	Male	Dark brown	25.1
2017	Male	Dark brown	25.1
2017	Male	Dark brown	25
2017	Male	Dark brown	25
2017	Male	Dark brown	25
2017	Male	Dark brown	24.99
2017	Male	Dark brown	24.8
2017	Male	Dark brown	24.8
2017	Male	Dark brown	24.8
2017	Male	Dark brown	24.6
2017	Male	Dark brown	24.6
2017	Male	Dark brown	24.6
2017	Male	Dark brown	24.6
2017	Male	Dark brown	24.4
2017	Male	Dark brown	24.4
2017	Male	Dark brown	24.4
2017	Male	Dark brown	24.3
2017	Male	Dark brown	24.3
2017	Male	Dark brown	24.3
2017	Male	Dark brown	24.2
2017	Male	Dark brown	24.2
2017	Male	Dark brown	24.1
2017	Male	Dark brown	24.1
2017	Male	Dark brown	24.1
2017	Male	Dark brown	24.08
2017	Male	Dark brown	24.07
2017	Male	Dark brown	24
2017	Male	Dark brown	24
2017	Male	Dark brown	23.9
2017	Male	Dark brown	23.7
2017	Male	Dark brown	23.5
2017	Male	Dark brown	23.4
2017	Male	Dark brown	23.1
2017	Male	Dark brown	23
2017	Male	Dark brown	22.5
2017	Male	Dark brown	22.4
2017	Male	Dark brown	22.1
2017	Male	Dark brown	22
2017	Male	Dark brown	21.7
2019	Male	Dark brown	35.46
2019	Male	Dark brown	33.58
2019	Male	Dark brown	33.48
2019	Male	Dark brown	33.19
2019	Male	Dark brown	33.06
2019	Male	Dark brown	32.85
2019	Male	Dark brown	32.79
2019	Male	Dark brown	32.15
2019	Male	Dark brown	32.13
2019	Male	Dark brown	31.87
2019	Male	Dark brown	31.6
2019	Male	Dark brown	31.6
2019	Male	Dark brown	31.52
2019	Male	Dark brown	31.52
2019	Male	Dark brown	31.49
2019	Male	Dark brown	31.47
2019	Male	Dark brown	31.34
2019	Male	Dark brown	31.34
2019	Male	Dark brown	31.19
2019	Male	Dark brown	31.13
2019	Male	Dark brown	31.12
2019	Male	Dark brown	31.03
2019	Male	Dark brown	30.99
2019	Male	Dark brown	30.95
2019	Male	Dark brown	30.94
2019	Male	Dark brown	30.92
2019	Male	Dark brown	30.9
2019	Male	Dark brown	30.88
2019	Male	Dark brown	30.85
2019	Male	Dark brown	30.8
2019	Male	Dark brown	30.72
2019	Male	Dark brown	30.61
2019	Male	Dark brown	30.58
2019	Male	Dark brown	30.56
2019	Male	Dark brown	30.55
2019	Male	Dark brown	30.51
2019	Male	Dark brown	30.46
2019	Male	Dark brown	30.4
2019	Male	Dark brown	30.4
2019	Male	Dark brown	30.31
2019	Male	Dark brown	30.3
2019	Male	Dark brown	30.29
2019	Male	Dark brown	30.26
2019	Male	Dark brown	30.25
2019	Male	Dark brown	30.23
2019	Male	Dark brown	30.22
2019	Male	Dark brown	30.21
2019	Male	Dark brown	30.2
2019	Male	Dark brown	30.18
2019	Male	Dark brown	30.17
2019	Male	Dark brown	30.15
2019	Male	Dark brown	30.13
2019	Male	Dark brown	30.12
2019	Male	Dark brown	30.11
2019	Male	Dark brown	30.09
2019	Male	Dark brown	30.08
2019	Male	Dark brown	30.07
2019	Male	Dark brown	30.06
2019	Male	Dark brown	30.06
2019	Male	Dark brown	30.05
2019	Male	Dark brown	30.03
2019	Male	Dark brown	30.02
2019	Male	Dark brown	30.01
2019	Male	Dark brown	30
2019	Male	Dark brown	30
2019	Male	Dark brown	30
2019	Male	Dark brown	29.99
2019	Male	Dark brown	29.99
2019	Male	Dark brown	29.95
2019	Male	Dark brown	29.94
2019	Male	Dark brown	29.93
2019	Male	Dark brown	29.91
2019	Male	Dark brown	29.89
2019	Male	Dark brown	29.88
2019	Male	Dark brown	29.83
2019	Male	Dark brown	29.83
2019	Male	Dark brown	29.82
2019	Male	Dark brown	29.81
2019	Male	Dark brown	29.79
2019	Male	Dark brown	29.78
2019	Male	Dark brown	29.77
2019	Male	Dark brown	29.77
2019	Male	Dark brown	29.75
2019	Male	Dark brown	29.75
2019	Male	Dark brown	29.7
2019	Male	Dark brown	29.69
2019	Male	Dark brown	29.68
2019	Male	Dark brown	29.68
2019	Male	Dark brown	29.67
2019	Male	Dark brown	29.66
2019	Male	Dark brown	29.65
2019	Male	Dark brown	29.65
2019	Male	Dark brown	29.63
2019	Male	Dark brown	29.6
2019	Male	Dark brown	29.59
2019	Male	Dark brown	29.56
2019	Male	Dark brown	29.55
2019	Male	Dark brown	29.5
2019	Male	Dark brown	29.49
2019	Male	Dark brown	29.48
2019	Male	Dark brown	29.47
2019	Male	Dark brown	29.44
2019	Male	Dark brown	29.44
2019	Male	Dark brown	29.44
2019	Male	Dark brown	29.43
2019	Male	Dark brown	29.42
2019	Male	Dark brown	29.41
2019	Male	Dark brown	29.39
2019	Male	Dark brown	29.37
2019	Male	Dark brown	29.36
2019	Male	Dark brown	29.35
2019	Male	Dark brown	29.32
2019	Male	Dark brown	29.31
2019	Male	Dark brown	29.3
2019	Male	Dark brown	29.23
2019	Male	Dark brown	29.23
2019	Male	Dark brown	29.2
2019	Male	Dark brown	29.19
2019	Male	Dark brown	29.19
2019	Male	Dark brown	29.18
2019	Male	Dark brown	29.14
2019	Male	Dark brown	29.13
2019	Male	Dark brown	29.12
2019	Male	Dark brown	29.12
2019	Male	Dark brown	29.1
2019	Male	Dark brown	29.07
2019	Male	Dark brown	29.06
2019	Male	Dark brown	29.06
2019	Male	Dark brown	29.05
2019	Male	Dark brown	29.04
2019	Male	Dark brown	28.99
2019	Male	Dark brown	28.98
2019	Male	Dark brown	28.97
2019	Male	Dark brown	28.97
2019	Male	Dark brown	28.94
2019	Male	Dark brown	28.94
2019	Male	Dark brown	28.85
2019	Male	Dark brown	28.82
2019	Male	Dark brown	28.82
2019	Male	Dark brown	28.82
2019	Male	Dark brown	28.76
2019	Male	Dark brown	28.76
2019	Male	Dark brown	28.75
2019	Male	Dark brown	28.74
2019	Male	Dark brown	28.68
2019	Male	Dark brown	28.68
2019	Male	Dark brown	28.61
2019	Male	Dark brown	28.58
2019	Male	Dark brown	28.57
2019	Male	Dark brown	28.57
2019	Male	Dark brown	28.56
2019	Male	Dark brown	28.54
2019	Male	Dark brown	28.53
2019	Male	Dark brown	28.53
2019	Male	Dark brown	28.5
2019	Male	Dark brown	28.5
2019	Male	Dark brown	28.5
2019	Male	Dark brown	28.49
2019	Male	Dark brown	28.47
2019	Male	Dark brown	28.47
2019	Male	Dark brown	28.47
2019	Male	Dark brown	28.46
2019	Male	Dark brown	28.45
2019	Male	Dark brown	28.42
2019	Male	Dark brown	28.4
2019	Male	Dark brown	28.38
2019	Male	Dark brown	28.36
2019	Male	Dark brown	28.36
2019	Male	Dark brown	28.35
2019	Male	Dark brown	28.35
2019	Male	Dark brown	28.35
2019	Male	Dark brown	28.33
2019	Male	Dark brown	28.3
2019	Male	Dark brown	28.3
2019	Male	Dark brown	28.3
2019	Male	Dark brown	28.29
2019	Male	Dark brown	28.29
2019	Male	Dark brown	28.28
2019	Male	Dark brown	28.27
2019	Male	Dark brown	28.23
2019	Male	Dark brown	28.21
2019	Male	Dark brown	28.2
2019	Male	Dark brown	28.17
2019	Male	Dark brown	28.17
2019	Male	Dark brown	28.16
2019	Male	Dark brown	28.09
2019	Male	Dark brown	28.08
2019	Male	Dark brown	28.07
2019	Male	Dark brown	28.06
2019	Male	Dark brown	28.05
2019	Male	Dark brown	28.05
2019	Male	Dark brown	28.04
2019	Male	Dark brown	28.03
2019	Male	Dark brown	28.02
2019	Male	Dark brown	28.01
2019	Male	Dark brown	27.95
2019	Male	Dark brown	27.89
2019	Male	Dark brown	27.89
2019	Male	Dark brown	27.86
2019	Male	Dark brown	27.86
2019	Male	Dark brown	27.85
2019	Male	Dark brown	27.84
2019	Male	Dark brown	27.83
2019	Male	Dark brown	27.82
2019	Male	Dark brown	27.79
2019	Male	Dark brown	27.79
2019	Male	Dark brown	27.76
2019	Male	Dark brown	27.7
2019	Male	Dark brown	27.68
2019	Male	Dark brown	27.6
2019	Male	Dark brown	27.6
2019	Male	Dark brown	27.59
2019	Male	Dark brown	27.58
2019	Male	Dark brown	27.57
2019	Male	Dark brown	27.51
2019	Male	Dark brown	27.51
2019	Male	Dark brown	27.5
2019	Male	Dark brown	27.5
2019	Male	Dark brown	27.49
2019	Male	Dark brown	27.49
2019	Male	Dark brown	27.49
2019	Male	Dark brown	27.45
2019	Male	Dark brown	27.43
2019	Male	Dark brown	27.42
2019	Male	Dark brown	27.41
2019	Male	Dark brown	27.41
2019	Male	Dark brown	27.38
2019	Male	Dark brown	27.36
2019	Male	Dark brown	27.34
2019	Male	Dark brown	27.34
2019	Male	Dark brown	27.33
2019	Male	Dark brown	27.31
2019	Male	Dark brown	27.3
2019	Male	Dark brown	27.3
2019	Male	Dark brown	27.28
2019	Male	Dark brown	27.27
2019	Male	Dark brown	27.26
2019	Male	Dark brown	27.26
2019	Male	Dark brown	27.21
2019	Male	Dark brown	27.19
2019	Male	Dark brown	27.19
2019	Male	Dark brown	27.18
2019	Male	Dark brown	27.17
2019	Male	Dark brown	27.17
2019	Male	Dark brown	27.15
2019	Male	Dark brown	27.12
2019	Male	Dark brown	27.11
2019	Male	Dark brown	27.1
2019	Male	Dark brown	27.09
2019	Male	Dark brown	27.09
2019	Male	Dark brown	27.04
2019	Male	Dark brown	27.03
2019	Male	Dark brown	27.03
2019	Male	Dark brown	27.02
2019	Male	Dark brown	27.02
2019	Male	Dark brown	27.01
2019	Male	Dark brown	26.99
2019	Male	Dark brown	26.99
2019	Male	Dark brown	26.98
2019	Male	Dark brown	26.97
2019	Male	Dark brown	26.97
2019	Male	Dark brown	26.96
2019	Male	Dark brown	26.96
2019	Male	Dark brown	26.94
2019	Male	Dark brown	26.94
2019	Male	Dark brown	26.92
2019	Male	Dark brown	26.9
2019	Male	Dark brown	26.89
2019	Male	Dark brown	26.86
2019	Male	Dark brown	26.85
2019	Male	Dark brown	26.83
2019	Male	Dark brown	26.82
2019	Male	Dark brown	26.8
2019	Male	Dark brown	26.79
2019	Male	Dark brown	26.78
2019	Male	Dark brown	26.77
2019	Male	Dark brown	26.72
2019	Male	Dark brown	26.69
2019	Male	Dark brown	26.68
2019	Male	Dark brown	26.66
2019	Male	Dark brown	26.63
2019	Male	Dark brown	26.63
2019	Male	Dark brown	26.62
2019	Male	Dark brown	26.6
2019	Male	Dark brown	26.54
2019	Male	Dark brown	26.54
2019	Male	Dark brown	26.45
2019	Male	Dark brown	26.44
2019	Male	Dark brown	26.43
2019	Male	Dark brown	26.39
2019	Male	Dark brown	26.37
2019	Male	Dark brown	26.34
2019	Male	Dark brown	26.31
2019	Male	Dark brown	26.3
2019	Male	Dark brown	26.3
2019	Male	Dark brown	26.28
2019	Male	Dark brown	26.27
2019	Male	Dark brown	26.27
2019	Male	Dark brown	26.25
2019	Male	Dark brown	26.23
2019	Male	Dark brown	26.22
2019	Male	Dark brown	26.21
2019	Male	Dark brown	26.21
2019	Male	Dark brown	26.17
2019	Male	Dark brown	26.14
2019	Male	Dark brown	26.14
2019	Male	Dark brown	26.13
2019	Male	Dark brown	26.12
2019	Male	Dark brown	26.11
2019	Male	Dark brown	26.1
2019	Male	Dark brown	26.09
2019	Male	Dark brown	26.06
2019	Male	Dark brown	26.06
2019	Male	Dark brown	26.05
2019	Male	Dark brown	26.04
2019	Male	Dark brown	26.03
2019	Male	Dark brown	26
2019	Male	Dark brown	25.94
2019	Male	Dark brown	25.9
2019	Male	Dark brown	25.89
2019	Male	Dark brown	25.89
2019	Male	Dark brown	25.84
2019	Male	Dark brown	25.83
2019	Male	Dark brown	25.81
2019	Male	Dark brown	25.79
2019	Male	Dark brown	25.75
2019	Male	Dark brown	25.74
2019	Male	Dark brown	25.74
2019	Male	Dark brown	25.71
2019	Male	Dark brown	25.67
2019	Male	Dark brown	25.66
2019	Male	Dark brown	25.63
2019	Male	Dark brown	25.61
2019	Male	Dark brown	25.61
2019	Male	Dark brown	25.6
2019	Male	Dark brown	25.58
2019	Male	Dark brown	25.55
2019	Male	Dark brown	25.53
2019	Male	Dark brown	25.53
2019	Male	Dark brown	25.52
2019	Male	Dark brown	25.49
2019	Male	Dark brown	25.47
2019	Male	Dark brown	25.42
2019	Male	Dark brown	25.35
2019	Male	Dark brown	25.33
2019	Male	Dark brown	25.32
2019	Male	Dark brown	25.29
2019	Male	Dark brown	25.23
2019	Male	Dark brown	25.22
2019	Male	Dark brown	25.22
2019	Male	Dark brown	25.22
2019	Male	Dark brown	25.21
2019	Male	Dark brown	25.17
2019	Male	Dark brown	25.14
2019	Male	Dark brown	25.06
2019	Male	Dark brown	25.04
2019	Male	Dark brown	25.03
2019	Male	Dark brown	25.01
2019	Male	Dark brown	25.01
2019	Male	Dark brown	24.95
2019	Male	Dark brown	24.93
2019	Male	Dark brown	24.86
2019	Male	Dark brown	24.78
2019	Male	Dark brown	24.77
2019	Male	Dark brown	24.77
2019	Male	Dark brown	24.76
2019	Male	Dark brown	24.71
2019	Male	Dark brown	24.7
2019	Male	Dark brown	24.68
2019	Male	Dark brown	24.67
2019	Male	Dark brown	24.59
2019	Male	Dark brown	24.57
2019	Male	Dark brown	24.57
2019	Male	Dark brown	24.56
2019	Male	Dark brown	24.54
2019	Male	Dark brown	24.51
2019	Male	Dark brown	24.44
2019	Male	Dark brown	24.44
2019	Male	Dark brown	24.44
2019	Male	Dark brown	24.42
2019	Male	Dark brown	24.39
2019	Male	Dark brown	24.38
2019	Male	Dark brown	24.36
2019	Male	Dark brown	24.35
2019	Male	Dark brown	24.32
2019	Male	Dark brown	24.3
2019	Male	Dark brown	24.27
2019	Male	Dark brown	24.24
2019	Male	Dark brown	24.22
2019	Male	Dark brown	24.21
2019	Male	Dark brown	24.19
2019	Male	Dark brown	24.15
2019	Male	Dark brown	24.11
2019	Male	Dark brown	24.1
2019	Male	Dark brown	24.06
2019	Male	Dark brown	24.03
2019	Male	Dark brown	23.99
2019	Male	Dark brown	23.91
2019	Male	Dark brown	23.87
2019	Male	Dark brown	23.76
2019	Male	Dark brown	23.76
2019	Male	Dark brown	23.66
2019	Male	Dark brown	23.65
2019	Male	Dark brown	23.56
2019	Male	Dark brown	23.53
2019	Male	Dark brown	23.3
2019	Male	Dark brown	23.22
2019	Male	Dark brown	23.2
2019	Male	Dark brown	23.15
2019	Male	Dark brown	23.07
2019	Male	Dark brown	23.05
2019	Male	Dark brown	22.63
2019	Male	Dark brown	22.08
2019	Male	Dark brown	21.74
2021	Male	Dark brown	38.2
2021	Male	Dark brown	37
2021	Male	Dark brown	34.8
2021	Male	Dark brown	34.6
2021	Male	Dark brown	34
2021	Male	Dark brown	34
2021	Male	Dark brown	33
2021	Male	Dark brown	33
2021	Male	Dark brown	32.3
2021	Male	Dark brown	32.1
2021	Male	Dark brown	32.1
2021	Male	Dark brown	32
2021	Male	Dark brown	32
2021	Male	Dark brown	32
2021	Male	Dark brown	31.9
2021	Male	Dark brown	31.7
2021	Male	Dark brown	31.5
2021	Male	Dark brown	31.4
2021	Male	Dark brown	31.4
2021	Male	Dark brown	31.3
2021	Male	Dark brown	31.3
2021	Male	Dark brown	31.2
2021	Male	Dark brown	31.2
2021	Male	Dark brown	31.1
2021	Male	Dark brown	31.1
2021	Male	Dark brown	31
2021	Male	Dark brown	31
2021	Male	Dark brown	31
2021	Male	Dark brown	31
2021	Male	Dark brown	30.9
2021	Male	Dark brown	30.9
2021	Male	Dark brown	30.9
2021	Male	Dark brown	30.8
2021	Male	Dark brown	30.8
2021	Male	Dark brown	30.8
2021	Male	Dark brown	30.7
2021	Male	Dark brown	30.7
2021	Male	Dark brown	30.7
2021	Male	Dark brown	30.7
2021	Male	Dark brown	30.7
2021	Male	Dark brown	30.7
2021	Male	Dark brown	30.6
2021	Male	Dark brown	30.6
2021	Male	Dark brown	30.6
2021	Male	Dark brown	30.6
2021	Male	Dark brown	30.5
2021	Male	Dark brown	30.5
2021	Male	Dark brown	30.5
2021	Male	Dark brown	30.5
2021	Male	Dark brown	30.5
2021	Male	Dark brown	30.5
2021	Male	Dark brown	30.4
2021	Male	Dark brown	30.4
2021	Male	Dark brown	30.4
2021	Male	Dark brown	30.4
2021	Male	Dark brown	30.4
2021	Male	Dark brown	30.4
2021	Male	Dark brown	30.4
2021	Male	Dark brown	30.4
2021	Male	Dark brown	30.3
2021	Male	Dark brown	30.3
2021	Male	Dark brown	30.3
2021	Male	Dark brown	30.3
2021	Male	Dark brown	30.3
2021	Male	Dark brown	30.3
2021	Male	Dark brown	30.3
2021	Male	Dark brown	30.2
2021	Male	Dark brown	30.2
2021	Male	Dark brown	30.2
2021	Male	Dark brown	30.2
2021	Male	Dark brown	30.2
2021	Male	Dark brown	30.1
2021	Male	Dark brown	30.1
2021	Male	Dark brown	30.1
2021	Male	Dark brown	30.1
2021	Male	Dark brown	30.1
2021	Male	Dark brown	30.1
2021	Male	Dark brown	30.1
2021	Male	Dark brown	30.1
2021	Male	Dark brown	30
2021	Male	Dark brown	30
2021	Male	Dark brown	30
2021	Male	Dark brown	30
2021	Male	Dark brown	30
2021	Male	Dark brown	30
2021	Male	Dark brown	30
2021	Male	Dark brown	30
2021	Male	Dark brown	30
2021	Male	Dark brown	30
2021	Male	Dark brown	30
2021	Male	Dark brown	30
2021	Male	Dark brown	30
2021	Male	Dark brown	30
2021	Male	Dark brown	30
2021	Male	Dark brown	30
2021	Male	Dark brown	30
2021	Male	Dark brown	30
2021	Male	Dark brown	30
2021	Male	Dark brown	30
2021	Male	Dark brown	30
2021	Male	Dark brown	30
2021	Male	Dark brown	30
2021	Male	Dark brown	30
2021	Male	Dark brown	30
2021	Male	Dark brown	30
2021	Male	Dark brown	30
2021	Male	Dark brown	30
2021	Male	Dark brown	30
2021	Male	Dark brown	30
2021	Male	Dark brown	30
2021	Male	Dark brown	30
2021	Male	Dark brown	30
2021	Male	Dark brown	30
2021	Male	Dark brown	30
2021	Male	Dark brown	30
2021	Male	Dark brown	30
2021	Male	Dark brown	30
2021	Male	Dark brown	30
2021	Male	Dark brown	30
2021	Male	Dark brown	30
2021	Male	Dark brown	30
2021	Male	Dark brown	30
2021	Male	Dark brown	30
2021	Male	Dark brown	29.9
2021	Male	Dark brown	29.9
2021	Male	Dark brown	29.9
2021	Male	Dark brown	29.9
2021	Male	Dark brown	29.9
2021	Male	Dark brown	29.9
2021	Male	Dark brown	29.9
2021	Male	Dark brown	29.9
2021	Male	Dark brown	29.9
2021	Male	Dark brown	29.9
2021	Male	Dark brown	29.9
2021	Male	Dark brown	29.9
2021	Male	Dark brown	29.9
2021	Male	Dark brown	29.9
2021	Male	Dark brown	29.9
2021	Male	Dark brown	29.9
2021	Male	Dark brown	29.8
2021	Male	Dark brown	29.8
2021	Male	Dark brown	29.8
2021	Male	Dark brown	29.8
2021	Male	Dark brown	29.8
2021	Male	Dark brown	29.8
2021	Male	Dark brown	29.8
2021	Male	Dark brown	29.8
2021	Male	Dark brown	29.8
2021	Male	Dark brown	29.8
2021	Male	Dark brown	29.7
2021	Male	Dark brown	29.7
2021	Male	Dark brown	29.7
2021	Male	Dark brown	29.7
2021	Male	Dark brown	29.7
2021	Male	Dark brown	29.7
2021	Male	Dark brown	29.7
2021	Male	Dark brown	29.7
2021	Male	Dark brown	29.7
2021	Male	Dark brown	29.6
2021	Male	Dark brown	29.6
2021	Male	Dark brown	29.6
2021	Male	Dark brown	29.6
2021	Male	Dark brown	29.6
2021	Male	Dark brown	29.6
2021	Male	Dark brown	29.6
2021	Male	Dark brown	29.6
2021	Male	Dark brown	29.6
2021	Male	Dark brown	29.5
2021	Male	Dark brown	29.5
2021	Male	Dark brown	29.5
2021	Male	Dark brown	29.5
2021	Male	Dark brown	29.5
2021	Male	Dark brown	29.5
2021	Male	Dark brown	29.5
2021	Male	Dark brown	29.5
2021	Male	Dark brown	29.5
2021	Male	Dark brown	29.5
2021	Male	Dark brown	29.5
2021	Male	Dark brown	29.5
2021	Male	Dark brown	29.5
2021	Male	Dark brown	29.5
2021	Male	Dark brown	29.5
2021	Male	Dark brown	29.5
2021	Male	Dark brown	29.5
2021	Male	Dark brown	29.5
2021	Male	Dark brown	29.5
2021	Male	Dark brown	29.5
2021	Male	Dark brown	29.5
2021	Male	Dark brown	29.5
2021	Male	Dark brown	29.5
2021	Male	Dark brown	29.5
2021	Male	Dark brown	29.5
2021	Male	Dark brown	29.5
2021	Male	Dark brown	29.5
2021	Male	Dark brown	29.5
2021	Male	Dark brown	29.5
2021	Male	Dark brown	29.5
2021	Male	Dark brown	29.5
2021	Male	Dark brown	29.5
2021	Male	Dark brown	29.4
2021	Male	Dark brown	29.4
2021	Male	Dark brown	29.4
2021	Male	Dark brown	29.4
2021	Male	Dark brown	29.3
2021	Male	Dark brown	29.3
2021	Male	Dark brown	29.3
2021	Male	Dark brown	29.3
2021	Male	Dark brown	29.3
2021	Male	Dark brown	29.3
2021	Male	Dark brown	29.3
2021	Male	Dark brown	29.3
2021	Male	Dark brown	29.3
2021	Male	Dark brown	29.3
2021	Male	Dark brown	29.3
2021	Male	Dark brown	29.3
2021	Male	Dark brown	29.3
2021	Male	Dark brown	29.2
2021	Male	Dark brown	29.2
2021	Male	Dark brown	29.2
2021	Male	Dark brown	29.2
2021	Male	Dark brown	29.2
2021	Male	Dark brown	29.2
2021	Male	Dark brown	29.2
2021	Male	Dark brown	29.2
2021	Male	Dark brown	29.2
2021	Male	Dark brown	29.2
2021	Male	Dark brown	29.2
2021	Male	Dark brown	29.2
2021	Male	Dark brown	29.2
2021	Male	Dark brown	29.2
2021	Male	Dark brown	29.1
2021	Male	Dark brown	29.1
2021	Male	Dark brown	29.1
2021	Male	Dark brown	29.1
2021	Male	Dark brown	29.1
2021	Male	Dark brown	29.1
2021	Male	Dark brown	29.1
2021	Male	Dark brown	29.1
2021	Male	Dark brown	29
2021	Male	Dark brown	29
2021	Male	Dark brown	29
2021	Male	Dark brown	29
2021	Male	Dark brown	29
2021	Male	Dark brown	29
2021	Male	Dark brown	29
2021	Male	Dark brown	29
2021	Male	Dark brown	29
2021	Male	Dark brown	29
2021	Male	Dark brown	29
2021	Male	Dark brown	29
2021	Male	Dark brown	29
2021	Male	Dark brown	29
2021	Male	Dark brown	29
[truncated: 4,763 more rows]

## Sheet: Baronia_GAM
year	date	day	captures	accum_previous_month_precipitation	max_temperature
2015	2015-05-27	1	109	56.6	32.5
2015	2015-05-28	2	0	74.5	34
2015	2015-05-29	3	201	96	32.5
2015	2015-05-30	4	96	96	31.5
2015	2015-05-31	5	237	114.9	30
2015	2015-06-01	6	153	114.9	25.5
2015	2015-06-02	7	156	115.1	31
2015	2015-06-03	8	158	143.2	31.5
2015	2015-06-04	9	86	143.2	29
2015	2015-06-05	10	50	147.3	31.5
2015	2015-06-06	11	33	147.3	31.5
2015	2015-06-07	12	13	178.7	32
2015	2015-06-08	13	2	178.7	31
2017	2017-06-04	1	171	141.3	34
2017	2017-06-05	2	203	144.8	33
2017	2017-06-06	3	48	145	30.5
2017	2017-06-07	4	58	147.5	33.5
2017	2017-06-08	5	106	155.2	33.5
2017	2017-06-09	6	65	155.2	31.5
2017	2017-06-10	7	83	155.2	33
2017	2017-06-11	8	111	155.5	31
2017	2017-06-12	9	155	155.5	33
2017	2017-06-13	10	42	155.5	32
2017	2017-06-14	11	123	169.1	34.5
2017	2017-06-15	12	77	171.4	32.5
2017	2017-06-16	13	66	210.1	33
2017	2017-06-17	14	4	210.5	33
2018	2018-06-04	1	2	111.9	37
2018	2018-06-05	2	0	111.9	37
2018	2018-06-06	3	0	111.9	37
2018	2018-06-07	4	0	136.2	34.5
2018	2018-06-08	5	0	167.4	32.5
2018	2018-06-09	6	0	167.4	32
2018	2018-06-10	7	0	167.4	34
2018	2018-06-11	8	0	167.4	34.5
2018	2018-06-12	9	0	167.4	34.5
2018	2018-06-13	10	0	258.9	33.5
2018	2018-06-14	11	0	270.6	33.5
2018	2018-06-15	12	0	288.6	31
2019	2019-06-03	1	59	70.8	33
2019	2019-06-04	2	42	98.2	34.5
2019	2019-06-05	3	0	114.8	29
2019	2019-06-06	4	115	114.8	31.5
2019	2019-06-07	5	90	114.8	34
2019	2019-06-08	6	151	124.6	36
2019	2019-06-09	7	120	124.8	34.5
2019	2019-06-10	8	129	124.8	36
2019	2019-06-11	9	93	124.8	37
2019	2019-06-12	10	100	124.8	36
2019	2019-06-13	11	49	142.4	35.5
2019	2019-06-14	12	21	142.4	31.5
2021	2021-05-28	1	155	45.2	36
2021	2021-05-29	2	35	49.9	38
2021	2021-05-30	3	131	50.1	34
2021	2021-05-31	4	147	50.1	36
2021	2021-06-01	5	212	50.1	36
2021	2021-06-02	6	207	61.3	36.5
2021	2021-06-03	7	215	76.8	33
2021	2021-06-04	8	324	76.8	29.5
2021	2021-06-05	9	445	77.3	31.5
2021	2021-06-06	10	436	88.2	33.5
2021	2021-06-07	11	181	91.5	32.5
2021	2021-06-08	12	98	91.5	36
2021	2021-06-09	13	440	102.7	36
2021	2021-06-10	14	520	163.2	34
2021	2021-06-11	15	279	163.2	31.5
2021	2021-06-12	16	159	163.2	29
2021	2021-06-13	17	176	168.9	32.5
2021	2021-06-14	18	112	168.9	31
2024	2024-06-28	1	80	112.72	34
2024	2024-06-29	2	111	112.73	31.5
2024	2024-06-30	3	90	114.33	33.5
2024	2024-07-01	4	24	156.83	33
2024	2024-07-02	5	46	188.13	25
2024	2024-07-03	6	45	192.73	30.5
2024	2024-07-04	7	70	227.93	32.5
2024	2024-07-05	8	84	227.93	32.5

## Sheet: Diapause_experiment
id	diapause_time	treatment	emergence
1	1 Year	Humidity	No
2	2 Years	Humidity	No
3	1 Year	Humidity	Yes
4	1 Year	Humidity	Yes
5	1 Year	Humidity	Yes
6	2 Years	Humidity	Yes
7	1 Year	No humidity	Yes
8	1 Year	No humidity	Yes
9	2 Years	Humidity	No
10	2 Years	Humidity	No
11	1 Year	No humidity	Yes
12	2 Years	Humidity	Yes
13	2 Years	Humidity	No
14	1 Year	No humidity	Yes
15	1 Year	No humidity	Yes
16	2 Years	No humidity	Yes
